# Supplementary material for: Arabidopsis α-Aurora kinase plays a role in cytokinesis through regulating MAP65-3 association with microtubules at phragmoplast midzone
Source: Nat Commun. 2024 May 6;15:3779. doi: 10.1038/s41467-024-48238-9 (PMC11074315; doi:10.1038/s41467-024-48238-9)
Supplement: Supplementary file 4 — Supplementary Dataset 1 [file 41467_2024_48238_MOESM4_ESM.xlsx]

## Sheet: MAP65-3
Confidence	Annotated Sequence	Modifications	# Protein Groups	# Proteins	# PSMs	Master Protein Accessions	Positions in Master Proteins	Modifications in Master Proteins	# Missed Cleavages	Theo. MH+ [Da]	Abundances (Normalized): F1: Sample	Charge (by Search Engine): Sequest HT	m/z [Da] (by Search Engine): Sequest HT	RT [min] (by Search Engine): Sequest HT
High	[R].AQLRQAIADAEAQLAAICSAMGERPVHIRQSDQSVGSLK.[Q]	1xCarbamidomethyl [C18]; 3xDeamidated [Q2; Q5; Q13]; 1xMethyl [R24]	1	1	1	Q9FHM4	Q9FHM4 [64-102]	Q9FHM4 1xMethyl [R87]	2	4193.11		3	1398.37	15.8118
High	[R].DQKKLQGQLIAEQEALYGSKPSPSKPLGGK.[K]		1	1	3	Q9FHM4	Q9FHM4 [483-512]		2	3195.74	1.54395e+06	4	799.692	34.2694
High	[R].DQMLLELER.[E]		1	1	3	Q9FHM4	Q9FHM4 [38-46]		0	1146.58	10972424	2	573.795	42.5285
High	[R].DQMLLELER.[E]	1xOxidation [M3]	1	1	4	Q9FHM4	Q9FHM4 [38-46]		0	1162.58	2.54436e+07	2	581.792	36.7597
High	[R].DQMLLELERECLEVYR.[R]	1xCarbamidomethyl [C11]	1	1	1	Q9FHM4	Q9FHM4 [38-53]		1	2096.02	313067	2	1048.51	50.3972
High	[R].DQMLLELERECLEVYR.[R]	1xCarbamidomethyl [C11]; 1xOxidation [M3]	1	1	1	Q9FHM4	Q9FHM4 [38-53]		1	2112.01	794524	3	704.676	45.7643
High	[R].ECLEVYR.[R]	1xCarbamidomethyl [C2]	1	1	3	Q9FHM4	Q9FHM4 [47-53]		0	968.451	242820832	2	484.729	25.5567
High	[R].ECLEVYRR.[K]	1xCarbamidomethyl [C2]	1	1	3	Q9FHM4	Q9FHM4 [47-54]		1	1124.55	157554432	3	375.522	20.9134
High	[K].EEALSR.[K]		1	1	1	Q9FHM4	Q9FHM4 [373-378]		0	704.357	2504383	2	352.682	13.5311
High	[K].EKIDRVETIR.[K]		1	1	6	Q9FHM4	Q9FHM4 [176-185]		2	1258.71	3.13336e+08	3	420.242	18.1312
High	[K].ELVLKK.[R]		1	1	4	Q9FHM4	Q9FHM4 [317-322]		1	729.487	4.52748e+07	2	365.247	13.516
High	[R].GAHLTLK.[R]		1	1	3	Q9FHM4	Q9FHM4 [413-419]		0	739.446	255506762	2	370.227	13.9349
High	[R].GLDIAGLPSR.[K]		1	1	29	Q9FHM4	Q9FHM4 [558-567]		0	998.563	1.34783e+09	2	499.785	40.0566
High	[R].GLDIAGLPSRK.[Q]		1	1	17	Q9FHM4	Q9FHM4 [558-568]		1	1126.66	1.86712e+09	2	563.833	30.1298
High	[K].GQGELVHSEPLIDETNLSMR.[K]		1	1	12	Q9FHM4	Q9FHM4 [142-161]		0	2225.09	544416548	2	1113.05	39.4724
High	[K].GQGELVHSEPLIDETNLSMR.[K]	1xDeamidated [N/Q]	1	1	5	Q9FHM4	Q9FHM4 [142-161]		0	2226.07	3.32176e+06	3	742.698	40.5248
High	[K].GQGELVHSEPLIDETNLSMR.[K]	2xDeamidated [Q2; N16]	1	1	1	Q9FHM4	Q9FHM4 [142-161]		0	2227.05		2	1114.04	42.1952
High	[K].GQGELVHSEPLIDETNLSMR.[K]	1xMethyl [R20]	1	1	1	Q9FHM4	Q9FHM4 [142-161]	Q9FHM4 1xMethyl [R161]	0	2239.1	808052	2	1120.06	32.1186
High	[K].GQGELVHSEPLIDETNLSMR.[K]	1xDeamidated [N16]; 1xMethyl [R20]	1	1	1	Q9FHM4	Q9FHM4 [142-161]	Q9FHM4 1xMethyl [R161]	0	2240.09		3	747.365	35.658
High	[K].GQGELVHSEPLIDETNLSMR.[K]	1xOxidation [M19]	1	1	26	Q9FHM4	Q9FHM4 [142-161]		0	2241.08	7.99638e+08	3	747.699	37.7768
High	[K].GQGELVHSEPLIDETNLSMR.[K]	1xDeamidated [N16]; 1xOxidation [M19]	1	1	6	Q9FHM4	Q9FHM4 [142-161]		0	2242.07	1.05859e+06	3	748.032	40.7941
High	[K].GQGELVHSEPLIDETNLSMR.[K]	1xDeamidated [N16]; 1xMethyl [R20]; 1xOxidation [M19]	1	1	3	Q9FHM4	Q9FHM4 [142-161]	Q9FHM4 1xMethyl [R161]	0	2256.08	2.84709e+06	3	752.697	34.9957
High	[K].GQGELVHSEPLIDETNLSMR.[K]	2xDeamidated [Q2; N16]; 1xMethyl [R20]; 1xOxidation [M19]	1	1	3	Q9FHM4	Q9FHM4 [142-161]	Q9FHM4 1xMethyl [R161]	0	2257.07	1.87231e+07	3	753.031	37.1911
High	[K].GQGELVHSEPLIDETNLSMRK.[L]		1	1	2	Q9FHM4	Q9FHM4 [142-162]		1	2353.18	3.7837e+06	3	785.066	34.4839
High	[K].GQGELVHSEPLIDETNLSMRK.[L]	1xDeamidated [N16]	1	1	1	Q9FHM4	Q9FHM4 [142-162]		1	2354.17		2	1177.6	34.4119
High	[K].GQGELVHSEPLIDETNLSMRK.[L]	1xOxidation [M19]	1	1	3	Q9FHM4	Q9FHM4 [142-162]		1	2369.18	4.42382e+07	3	790.397	31.703
High	[K].GQGELVHSEPLIDETNLSMRK.[L]	1xDeamidated [N16]; 1xOxidation [M19]	1	1	2	Q9FHM4	Q9FHM4 [142-162]		1	2370.16		3	790.729	32.1289
High	[K].GQGELVHSEPLIDETNLSMRKLEELHCQLQVLQK.[E]	1xCarbamidomethyl [C27]; 1xDeamidated [N16]	1	1	1	Q9FHM4	Q9FHM4 [142-175]		2	3973.02		3	1325	39.6953
High	[K].HLCTLYSHCSVLGMDFNEVVGQVNPTLSDPEGPR.[S]	2xCarbamidomethyl [C3; C9]	1	1	6	Q9FHM4	Q9FHM4 [187-220]		0	3828.78	3.81569e+06	4	957.951	50.6571
High	[K].HLCTLYSHCSVLGMDFNEVVGQVNPTLSDPEGPR.[S]	2xCarbamidomethyl [C3; C9]; 2xDeamidated [N17; N24]	1	1	1	Q9FHM4	Q9FHM4 [187-220]		0	3830.75		3	1277.6	50.3193
High	[R].KEILER.[V]		1	1	4	Q9FHM4	Q9FHM4 [379-384]		1	787.467	1.2326e+08	2	394.237	12.3512
High	[R].KEILER.[V]	1xAcetyl [K1]	1	1	1	Q9FHM4	Q9FHM4 [379-384]	Q9FHM4 1xAcetyl [K379]	1	829.478	2594380	2	415.242	22.2632
High	[R].KEILERVEK.[W]		1	1	1	Q9FHM4	Q9FHM4 [379-387]		2	1143.67	1660440	3	381.896	15.4533
High	[R].KHLCTLYSHCSVLGMDFNEVVGQVNPTLSDPEGPR.[S]	2xCarbamidomethyl [C4; C10]	1	1	6	Q9FHM4	Q9FHM4 [186-220]		1	3956.87	1.65016e+06	4	989.972	48.4118
High	[R].KHLCTLYSHCSVLGMDFNEVVGQVNPTLSDPEGPR.[S]	2xCarbamidomethyl [C4; C10]; 1xDeamidated [N18]	1	1	1	Q9FHM4	Q9FHM4 [186-220]		1	3957.86		4	990.225	47.9909
High	[R].KHLCTLYSHCSVLGMDFNEVVGQVNPTLSDPEGPR.[S]	2xCarbamidomethyl [C4; C10]; 2xDeamidated [N25; N/Q]	1	1	2	Q9FHM4	Q9FHM4 [186-220]		1	3958.84		4	990.467	48.841
High	[R].KHLCTLYSHCSVLGMDFNEVVGQVNPTLSDPEGPR.[S]	2xCarbamidomethyl [C4; C10]; 3xDeamidated [N18; Q23; N25]	1	1	1	Q9FHM4	Q9FHM4 [186-220]		1	3959.82		4	990.718	45.6599
High	[R].KHLCTLYSHCSVLGMDFNEVVGQVNPTLSDPEGPR.[S]	2xCarbamidomethyl [C4; C10]; 1xDeamidated [N25]; 1xMethyl [K1]	1	1	1	Q9FHM4	Q9FHM4 [186-220]	Q9FHM4 1xMethyl [K186]	1	3971.87	317527	5	795.176	46.4751
High	[R].KHLCTLYSHCSVLGMDFNEVVGQVNPTLSDPEGPR.[S]	2xCarbamidomethyl [C4; C10]; 1xOxidation [M15]	1	1	3	Q9FHM4	Q9FHM4 [186-220]		1	3972.87	2.10159e+06	4	993.97	45.6865
High	[R].KHLCTLYSHCSVLGMDFNEVVGQVNPTLSDPEGPR.[S]	2xCarbamidomethyl [C4; C10]; 1xDeamidated [N25]; 1xOxidation [M15]	1	1	1	Q9FHM4	Q9FHM4 [186-220]		1	3973.85		5	795.579	45.6149
High	[R].KHLCTLYSHCSVLGMDFNEVVGQVNPTLSDPEGPR.[S]	2xCarbamidomethyl [C4; C10]; 2xDeamidated [Q23; N25]; 1xOxidation [M15]	1	1	2	Q9FHM4	Q9FHM4 [186-220]		1	3974.84		4	994.467	47.3044
High	[R].KHLCTLYSHCSVLGMDFNEVVGQVNPTLSDPEGPR.[S]	1xAcetyl [K1]; 2xCarbamidomethyl [C4; C10]; 2xDeamidated [N18; N25]	1	1	1	Q9FHM4	Q9FHM4 [186-220]	Q9FHM4 1xAcetyl [K186]	1	4000.85		4	1000.96	48.8344
High	[R].KHLCTLYSHCSVLGMDFNEVVGQVNPTLSDPEGPR.[S]	1xAcetyl [K1]; 2xCarbamidomethyl [C4; C10]; 3xDeamidated [N18; Q23; N25]	1	1	1	Q9FHM4	Q9FHM4 [186-220]	Q9FHM4 1xAcetyl [K186]	1	4001.84		4	1001.21	48.7624
High	[R].KLEELHCQLQVLQK.[E]	1xCarbamidomethyl [C7]	1	1	20	Q9FHM4	Q9FHM4 [162-175]		1	1765.96	1.25779e+09	2	883.485	30.0534
High	[R].KLEELHCQLQVLQK.[E]	1xCarbamidomethyl [C7]; 1xDeamidated [Q]	1	1	3	Q9FHM4	Q9FHM4 [162-175]		1	1766.95	1.10806e+07	3	589.655	32.6061
High	[R].KLEELHCQLQVLQK.[E]	1xCarbamidomethyl [C7]; 1xMethyl [K1]	1	1	4	Q9FHM4	Q9FHM4 [162-175]	Q9FHM4 1xMethyl [K162]	1	1779.98	40230798	3	593.998	31.1116
High	[R].KLEELHCQLQVLQK.[E]	1xCarbamidomethyl [C7]; 2xDeamidated [Q8; Q10]; 1xMethyl [K1]	1	1	2	Q9FHM4	Q9FHM4 [162-175]	Q9FHM4 1xMethyl [K162]	1	1781.95	6.14541e+06	2	891.485	36.2061
High	[R].KLEELHCQLQVLQK.[E]	1xAcetyl [K1]; 1xCarbamidomethyl [C7]	1	1	1	Q9FHM4	Q9FHM4 [162-175]	Q9FHM4 1xAcetyl [K162]	1	1807.97		2	904.491	36.5591
High	[R].KLEELHCQLQVLQK.[E]	1xCarbamidomethyl [C7]; 1xDeamidated [Q10]; 1xGG [K1]	1	1	1	Q9FHM4	Q9FHM4 [162-175]		1	1880.99		2	941.007	29.436
High	[R].KLEELHCQLQVLQKEK.[I]	1xCarbamidomethyl [C7]	1	1	3	Q9FHM4	Q9FHM4 [162-177]		2	2023.1	1.13387e+07	4	506.531	28.6594
High	[R].KLEELHCQLQVLQKEK.[I]	1xCarbamidomethyl [C7]; 1xDeamidated [Q13]	1	1	1	Q9FHM4	Q9FHM4 [162-177]		2	2024.08	490858	3	675.367	30.7826
High	[R].KLEELHCQLQVLQKEK.[I]	1xCarbamidomethyl [C7]; 2xDeamidated [Q10; Q13]; 1xMethyl [K14]	1	1	1	Q9FHM4	Q9FHM4 [162-177]	Q9FHM4 1xMethyl [K175]	2	2039.08	564195	4	510.531	28.4897
High	[R].KLEELHCQLQVLQKEK.[I]	1xAcetyl [K]; 1xCarbamidomethyl [C7]	1	1	2	Q9FHM4	Q9FHM4 [162-177]	Q9FHM4 1xAcetyl [K]	2	2065.11		2	1033.07	29.4958
High	[R].KLEELHCQLQVLQKEK.[I]	1xAcetyl [K16]; 1xCarbamidomethyl [C7]; 1xDeamidated [Q13]; 1xMethyl [K14]	1	1	1	Q9FHM4	Q9FHM4 [162-177]	Q9FHM4 1xAcetyl [K177]; 1xMethyl [K175]	2	2080.11	1.83816e+06	3	694.045	28.8514
High	[K].KLQGQLIAEQEALYGSKPSPSKPLGGK.[K]		1	1	48	Q9FHM4	Q9FHM4 [486-512]		1	2824.56	1.76477e+09	3	942.19	32.8556
High	[K].KLQGQLIAEQEALYGSKPSPSKPLGGK.[K]	1xDeamidated [Q]	1	1	21	Q9FHM4	Q9FHM4 [486-512]		1	2825.54	2.15754e+07	4	707.142	34.8527
High	[K].KLQGQLIAEQEALYGSKPSPSKPLGGK.[K]	2xDeamidated [Q5; Q10]	1	1	2	Q9FHM4	Q9FHM4 [486-512]		1	2826.52	1.09897e+06	3	942.853	36.3303
High	[K].KLQGQLIAEQEALYGSKPSPSKPLGGK.[K]	1xMethyl [K17]	1	1	2	Q9FHM4	Q9FHM4 [486-512]	Q9FHM4 1xMethyl [K502]	1	2838.57	330610	4	710.396	36.3974
High	[K].KLQGQLIAEQEALYGSKPSPSKPLGGK.[K]	1xDeamidated [Q]; 1xMethyl [K]	1	1	7	Q9FHM4	Q9FHM4 [486-512]	Q9FHM4 1xMethyl [K]	1	2839.56	1.12163e+07	4	710.64	30.7428
High	[K].KLQGQLIAEQEALYGSKPSPSKPLGGK.[K]	2xDeamidated [Q5; Q]; 1xMethyl [K]	1	1	17	Q9FHM4	Q9FHM4 [486-512]	Q9FHM4 1xMethyl [K]	1	2840.54	5.72675e+07	4	710.893	31.17
High	[K].KLQGQLIAEQEALYGSKPSPSKPLGGK.[K]	3xDeamidated [Q3; Q5; Q10]; 1xMethyl [K1]	1	1	4	Q9FHM4	Q9FHM4 [486-512]	Q9FHM4 1xMethyl [K486]	1	2841.52		4	711.142	36.0455
High	[K].KLQGQLIAEQEALYGSKPSPSKPLGGK.[K]	2xMethyl [K17; K22]	1	1	1	Q9FHM4	Q9FHM4 [486-512]	Q9FHM4 2xMethyl [K502; K507]	1	2852.59	8191445	3	951.525	33.6737
High	[K].KLQGQLIAEQEALYGSKPSPSKPLGGK.[K]	1xDeamidated [Q]; 2xMethyl [K]	1	1	5	Q9FHM4	Q9FHM4 [486-512]	Q9FHM4 2xMethyl [K507; K]	1	2853.57	1.39359e+06	4	714.147	37.8623
High	[K].KLQGQLIAEQEALYGSKPSPSKPLGGK.[K]	2xDeamidated [Q5; Q10]; 2xMethyl [K17; K22]	1	1	1	Q9FHM4	Q9FHM4 [486-512]	Q9FHM4 2xMethyl [K502; K507]	1	2854.56		2	1427.78	33.983
High	[K].KLQGQLIAEQEALYGSKPSPSKPLGGK.[K]	1xAcetyl [K]	1	1	8	Q9FHM4	Q9FHM4 [486-512]	Q9FHM4 1xAcetyl [K]	1	2866.57	2.91268e+06	4	717.404	33.0963
High	[K].KLQGQLIAEQEALYGSKPSPSKPLGGK.[K]	3xMethyl [K17; K22; K27]	1	1	1	Q9FHM4	Q9FHM4 [486-512]	Q9FHM4 3xMethyl [K502; K507; K512]	1	2866.6	296958	4	717.407	40.2812
High	[K].KLQGQLIAEQEALYGSKPSPSKPLGGK.[K]	1xAcetyl [K]; 1xDeamidated [Q10]	1	1	4	Q9FHM4	Q9FHM4 [486-512]	Q9FHM4 1xAcetyl [K]	1	2867.55	350203	4	717.647	37.2936
High	[K].KLQGQLIAEQEALYGSKPSPSKPLGGK.[K]	1xDeamidated [Q10]; 3xMethyl [K17; K22; K27]	1	1	1	Q9FHM4	Q9FHM4 [486-512]	Q9FHM4 3xMethyl [K502; K507; K512]	1	2867.59		4	717.657	38.3847
High	[K].KLQGQLIAEQEALYGSKPSPSKPLGGK.[K]	1xAcetyl [K]; 2xDeamidated [Q5; Q10]	1	1	6	Q9FHM4	Q9FHM4 [486-512]	Q9FHM4 1xAcetyl [K]	1	2868.54		4	717.895	39.0106
High	[K].KLQGQLIAEQEALYGSKPSPSKPLGGK.[K]	1xAcetyl [K]; 3xDeamidated [Q3; Q5; Q10]	1	1	2	Q9FHM4	Q9FHM4 [486-512]	Q9FHM4 1xAcetyl [K]	1	2869.52		3	957.184	32.8862
High	[K].KLQGQLIAEQEALYGSKPSPSKPLGGK.[K]	1xAcetyl [K22]; 1xMethyl [K17]	1	1	1	Q9FHM4	Q9FHM4 [486-512]	Q9FHM4 1xAcetyl [K507]; 1xMethyl [K502]	1	2880.58	957656	4	720.895	34.4053
High	[K].KLQGQLIAEQEALYGSKPSPSKPLGGK.[K]	1xAcetyl [K]; 1xDeamidated [Q]; 1xMethyl [K]	1	1	13	Q9FHM4	Q9FHM4 [486-512]	Q9FHM4 1xAcetyl [K]; 1xMethyl [K]	1	2881.57	1.04019e+08	4	721.15	33.112
High	[K].KLQGQLIAEQEALYGSKPSPSKPLGGK.[K]	1xAcetyl [K22]; 2xDeamidated [Q5; Q10]; 1xMethyl [K17]	1	1	2	Q9FHM4	Q9FHM4 [486-512]	Q9FHM4 1xAcetyl [K507]; 1xMethyl [K502]	1	2882.55	637187	4	721.399	34.8397
High	[K].KLQGQLIAEQEALYGSKPSPSKPLGGK.[K]	1xAcetyl [K17]; 2xMethyl [K22; K27]	1	1	1	Q9FHM4	Q9FHM4 [486-512]	Q9FHM4 1xAcetyl [K502]; 2xMethyl [K507; K512]	1	2894.6		4	724.398	33.4054
High	[K].KLQGQLIAEQEALYGSKPSPSKPLGGK.[K]	1xAcetyl [K]; 1xDeamidated [Q]; 2xMethyl [K]	1	1	3	Q9FHM4	Q9FHM4 [486-512]	Q9FHM4 1xAcetyl [K]; 2xMethyl [K]	1	2895.58	2.44977e+06	4	724.648	39.5673
High	[K].KLQGQLIAEQEALYGSKPSPSKPLGGK.[K]	1xDeamidated [Q3]; 1xPhospho [Y14]	1	1	1	Q9FHM4	Q9FHM4 [486-512]	Q9FHM4 1xPhospho [Y499]	1	2905.51		4	727.128	34.8786
High	[K].KLQGQLIAEQEALYGSKPSPSKPLGGK.[K]	2xDeamidated [Q3; Q5]; 1xPhospho [S/Y]	1	1	2	Q9FHM4	Q9FHM4 [486-512]	Q9FHM4 1xPhospho [Y/S]	1	2906.49		3	969.5	35.4732
High	[K].KLQGQLIAEQEALYGSKPSPSKPLGGK.[K]	2xAcetyl [K17; K22]; 1xDeamidated [Q]	1	1	4	Q9FHM4	Q9FHM4 [486-512]	Q9FHM4 2xAcetyl [K502; K507]	1	2909.56	3.31234e+06	4	728.15	32.2513
High	[K].KLQGQLIAEQEALYGSKPSPSKPLGGK.[K]	2xAcetyl [K17; K22]; 2xDeamidated [Q5; Q10]	1	1	1	Q9FHM4	Q9FHM4 [486-512]	Q9FHM4 2xAcetyl [K502; K507]	1	2910.55	641031	4	728.398	32.8174
High	[K].KLQGQLIAEQEALYGSKPSPSKPLGGK.[K]	1xDeamidated [Q10]; 1xPhospho [S16]; 1xMethyl [K17]	1	1	1	Q9FHM4	Q9FHM4 [486-512]	Q9FHM4 1xPhospho [S501]; 1xMethyl [K502]	1	2919.52		4	730.629	33.2464
High	[K].KLQGQLIAEQEALYGSKPSPSKPLGGK.[K]	1xGG [K17]	1	1	1	Q9FHM4	Q9FHM4 [486-512]		1	2938.6	310866	4	735.403	37.2599
High	[K].KLQGQLIAEQEALYGSKPSPSKPLGGK.[K]	1xDeamidated [Q10]; 1xGG [K17]	1	1	2	Q9FHM4	Q9FHM4 [486-512]		1	2939.58	1.14079e+06	4	735.657	33.1133
High	[K].KLQGQLIAEQEALYGSKPSPSKPLGGK.[K]	3xAcetyl [K17; K22; K27]	1	1	1	Q9FHM4	Q9FHM4 [486-512]	Q9FHM4 3xAcetyl [K502; K507; K512]	1	2950.59	507056	4	738.407	33.4219
High	[K].KLQGQLIAEQEALYGSKPSPSKPLGGK.[K]	1xDeamidated [Q10]; 1xMethyl [K27]; 1xGG [K22]	1	1	1	Q9FHM4	Q9FHM4 [486-512]	Q9FHM4 1xMethyl [K512]	1	2953.6		4	739.154	32.9558
High	[K].KLQGQLIAEQEALYGSKPSPSKPLGGKK.[A]		1	1	9	Q9FHM4	Q9FHM4 [486-513]		2	2952.65	1.05937e+08	3	984.888	30.4608
High	[K].KLQGQLIAEQEALYGSKPSPSKPLGGKK.[A]	1xDeamidated [Q]	1	1	3	Q9FHM4	Q9FHM4 [486-513]		2	2953.64	675188	4	739.167	31.7111
High	[K].KLQGQLIAEQEALYGSKPSPSKPLGGKK.[A]	1xDeamidated [Q10]; 1xMethyl [K17]	1	1	2	Q9FHM4	Q9FHM4 [486-513]	Q9FHM4 1xMethyl [K502]	2	2967.65	2.25504e+06	4	742.663	30.3012
High	[K].KLQGQLIAEQEALYGSKPSPSKPLGGKK.[A]	2xDeamidated [Q5; Q10]; 1xMethyl [K17]	1	1	1	Q9FHM4	Q9FHM4 [486-513]	Q9FHM4 1xMethyl [K502]	2	2968.64		4	742.915	29.8516
High	[K].KLQGQLIAEQEALYGSKPSPSKPLGGKK.[A]	2xMethyl [K17; K22]	1	1	1	Q9FHM4	Q9FHM4 [486-513]	Q9FHM4 2xMethyl [K502; K507]	2	2980.68	1.66311e+06	4	745.921	30.7094
High	[K].KLQGQLIAEQEALYGSKPSPSKPLGGKK.[A]	1xDeamidated [Q]; 2xMethyl [K]	1	1	4	Q9FHM4	Q9FHM4 [486-513]	Q9FHM4 2xMethyl [K]	2	2981.67		5	597.137	33.2733
High	[K].KLQGQLIAEQEALYGSKPSPSKPLGGKK.[A]	2xDeamidated [Q5; Q10]; 2xMethyl [K27; K28]	1	1	1	Q9FHM4	Q9FHM4 [486-513]	Q9FHM4 2xMethyl [K512; K513]	2	2982.65		4	746.412	32.9584
High	[K].KLQGQLIAEQEALYGSKPSPSKPLGGKK.[A]	1xAcetyl [K]	1	1	4	Q9FHM4	Q9FHM4 [486-513]	Q9FHM4 1xAcetyl [K]	2	2994.66	657667	4	749.419	33.4424
High	[K].KLQGQLIAEQEALYGSKPSPSKPLGGKK.[A]	1xAcetyl [K]; 1xDeamidated [Q10]; 1xMethyl [K]	1	1	3	Q9FHM4	Q9FHM4 [486-513]	Q9FHM4 1xAcetyl [K]; 1xMethyl [K]	2	3009.66	7.2619e+06	4	753.175	30.3732
High	[K].KLQGQLIAEQEALYGSKPSPSKPLGGKK.[A]	1xMethyl [K17]; 2xGG [K22; K27]	1	1	1	Q9FHM4	Q9FHM4 [486-513]	Q9FHM4 1xMethyl [K502]	2	3194.75		3	1065.6	32.9912
High	[R].KPFSPISTTVVASKANIATTTTQQLPK.[N]	3xDeamidated [N16; Q23; Q24]; 1xMethyl [K27]	1	1	1	Q9FHM4	Q9FHM4 [584-610]	Q9FHM4 1xMethyl [K610]	1	2846.54	8781071	3	949.517	33.2526
High	[R].KQSMNPSEMLQSPLVR.[K]		1	1	4	Q9FHM4	Q9FHM4 [568-583]		1	1844.94	48509271	2	922.971	37.4405
High	[R].KQSMNPSEMLQSPLVR.[K]	1xDeamidated [Q2]	1	1	2	Q9FHM4	Q9FHM4 [568-583]		1	1845.92	2.59136e+06	2	923.466	33.6634
High	[R].KQSMNPSEMLQSPLVR.[K]	2xDeamidated [Q2; N5]	1	1	1	Q9FHM4	Q9FHM4 [568-583]		1	1846.9	354625	2	923.952	26.4314
High	[R].KQSMNPSEMLQSPLVR.[K]	1xMethyl [K1]	1	1	1	Q9FHM4	Q9FHM4 [568-583]	Q9FHM4 1xMethyl [K568]	1	1858.95	486079	2	929.971	32.3248
High	[R].KQSMNPSEMLQSPLVR.[K]	1xOxidation [M]	1	1	12	Q9FHM4	Q9FHM4 [568-583]		1	1860.93	6.48284e+07	3	620.982	33.0309
High	[R].KQSMNPSEMLQSPLVR.[K]	2xOxidation [M4; M9]	1	1	13	Q9FHM4	Q9FHM4 [568-583]		1	1876.93	1.59664e+08	3	626.314	26.7702
High	[R].KQSMNPSEMLQSPLVR.[K]	1xDeamidated [N/Q]; 2xOxidation [M4; M9]	1	1	3	Q9FHM4	Q9FHM4 [568-583]		1	1877.91		3	626.646	28.0496
High	[R].KQSMNPSEMLQSPLVR.[K]	1xAcetyl [K1]; 1xDeamidated [N/Q]	1	1	5	Q9FHM4	Q9FHM4 [568-583]	Q9FHM4 1xAcetyl [K568]	1	1887.93	11677047	3	629.986	34.3085
High	[R].KQSMNPSEMLQSPLVR.[K]	1xAcetyl [K1]; 2xDeamidated [Q2; N/Q]	1	1	5	Q9FHM4	Q9FHM4 [568-583]	Q9FHM4 1xAcetyl [K568]	1	1888.91	1.67368e+06	2	944.967	39.1253
High	[R].KQSMNPSEMLQSPLVR.[K]	1xMethyl [K1]; 2xOxidation [M4; M9]	1	1	1	Q9FHM4	Q9FHM4 [568-583]	Q9FHM4 1xMethyl [K568]	1	1890.94		2	945.97	35.9588
High	[R].KQSMNPSEMLQSPLVR.[K]	1xDeamidated [Q2]; 1xMethyl [K1]; 2xOxidation [M4; M9]	1	1	1	Q9FHM4	Q9FHM4 [568-583]	Q9FHM4 1xMethyl [K568]	1	1891.93		3	631.319	38.8965
High	[R].KQSMNPSEMLQSPLVR.[K]	1xAcetyl [K1]; 1xOxidation [M]	1	1	2	Q9FHM4	Q9FHM4 [568-583]	Q9FHM4 1xAcetyl [K568]	1	1902.94	450000	3	634.99	37.8059
High	[R].KQSMNPSEMLQSPLVR.[K]	1xAcetyl [K1]; 1xDeamidated [N/Q]; 1xOxidation [M]	1	1	5	Q9FHM4	Q9FHM4 [568-583]	Q9FHM4 1xAcetyl [K568]	1	1903.93	19068638	3	635.317	27.006
High	[R].KQSMNPSEMLQSPLVR.[K]	1xAcetyl [K1]; 2xDeamidated [Q2; N5]; 1xOxidation [M9]	1	1	3	Q9FHM4	Q9FHM4 [568-583]	Q9FHM4 1xAcetyl [K568]	1	1904.91	6.34005e+06	3	635.646	27.4342
High	[R].KQSMNPSEMLQSPLVR.[K]	1xAcetyl [K1]; 2xOxidation [M4; M9]	1	1	2	Q9FHM4	Q9FHM4 [568-583]	Q9FHM4 1xAcetyl [K568]	1	1918.94	246252	3	640.322	27.8289
High	[R].KQSMNPSEMLQSPLVR.[K]	1xAcetyl [K1]; 1xDeamidated [Q11]; 2xOxidation [M4; M9]	1	1	1	Q9FHM4	Q9FHM4 [568-583]	Q9FHM4 1xAcetyl [K568]	1	1919.92		3	640.649	28.9702
High	[R].KQSMNPSEMLQSPLVR.[K]	1xGG [K1]	1	1	1	Q9FHM4	Q9FHM4 [568-583]		1	1958.98	7.30559e+06	3	653.664	17.6055
High	[R].KQSMNPSEMLQSPLVR.[K]	1xDeamidated [N5]; 1xGG [K1]	1	1	1	Q9FHM4	Q9FHM4 [568-583]		1	1959.96	276266	3	653.994	27.5899
High	[K].KRSELEEICR.[K]	1xCarbamidomethyl [C9]	1	1	4	Q9FHM4	Q9FHM4 [322-331]		2	1319.67	131708134	2	660.341	17.9546
High	[K].KRSELEEICR.[K]	1xCarbamidomethyl [C9]; 1xMethyl [R10]	1	1	1	Q9FHM4	Q9FHM4 [322-331]	Q9FHM4 1xMethyl [R331]	2	1333.69	736899	2	667.351	18.8214
High	[R].LDEVKASKMK.[E]	1xOxidation [M9]; 2xGG [K5; K8]	1	1	1	Q9FHM4	Q9FHM4 [307-316]		2	1392.72	2437870	2	696.859	32.8583
High	[K].IDRVETIR.[K]		1	1	31	Q9FHM4	Q9FHM4 [178-185]		1	1001.57	2.11104e+09	3	334.529	19.4803
High	[K].IDRVETIRK.[H]		1	1	15	Q9FHM4	Q9FHM4 [178-186]		2	1129.67	8.68552e+08	3	377.227	13.1872
High	[K].LEELHCQLQVLQK.[E]	1xCarbamidomethyl [C6]	1	1	5	Q9FHM4	Q9FHM4 [163-175]		0	1637.87	95213476	2	819.437	32.4804
High	[K].LGAAVQK.[L]		1	1	4	Q9FHM4	Q9FHM4 [230-236]		0	686.42	135603586	2	343.714	13.1285
High	[K].LGAAVQKLMEVK.[I]		1	1	2	Q9FHM4	Q9FHM4 [230-241]		1	1286.75	29622427	2	643.879	33.5836
High	[K].LGAAVQKLMEVK.[I]	1xOxidation [M9]	1	1	3	Q9FHM4	Q9FHM4 [230-241]		1	1302.74	14076028	2	651.876	25.832
High	[K].LGAAVQKLMEVK.[I]	1xAcetyl [K7]	1	1	1	Q9FHM4	Q9FHM4 [230-241]	Q9FHM4 1xAcetyl [K236]	1	1328.76	827518	2	664.884	42.3579
High	[K].LGAAVQKLMEVK.[I]	1xAcetyl [K7]; 1xDeamidated [Q6]; 1xMethyl [K12]	1	1	1	Q9FHM4	Q9FHM4 [230-241]	Q9FHM4 1xAcetyl [K236]; 1xMethyl [K241]	1	1343.76	3132942	2	672.386	33.1017
High	[K].LGAAVQKLMEVK.[I]	2xAcetyl [K7; K12]	1	1	1	Q9FHM4	Q9FHM4 [230-241]	Q9FHM4 2xAcetyl [K236; K241]	1	1370.77	700600	2	685.894	29.1695
High	[K].LGAAVQKLMEVKIQR.[M]		1	1	2	Q9FHM4	Q9FHM4 [230-244]		2	1683.99	1.10261e+06	3	562.002	35.3994
High	[K].IKEEALSRK.[E]		1	1	1	Q9FHM4	Q9FHM4 [371-379]		2	1073.63		2	537.319	11.5957
High	[R].ILPELEEMQK.[R]		1	1	14	Q9FHM4	Q9FHM4 [108-117]		0	1229.64	3.59245e+08	2	615.326	37.7993
High	[R].ILPELEEMQK.[R]	1xOxidation [M8]	1	1	19	Q9FHM4	Q9FHM4 [108-117]		0	1245.64	4.11635e+08	2	623.323	32.0252
High	[R].ILPELEEMQK.[R]	1xAcetyl [K10]; 1xDeamidated [Q9]	1	1	1	Q9FHM4	Q9FHM4 [108-117]	Q9FHM4 1xAcetyl [K117]	0	1272.64	98034360	2	636.829	31.7348
High	[R].ILPELEEMQKR.[K]		1	1	18	Q9FHM4	Q9FHM4 [108-118]		1	1385.75	9.51601e+08	3	462.587	32.7757
High	[R].ILPELEEMQKR.[K]	1xOxidation [M8]	1	1	31	Q9FHM4	Q9FHM4 [108-118]		1	1401.74	1.45837e+09	3	467.918	32.178
High	[R].ILPELEEMQKR.[K]	1xAcetyl [K10]; 1xDeamidated [Q9]	1	1	6	Q9FHM4	Q9FHM4 [108-118]	Q9FHM4 1xAcetyl [K117]	1	1428.74	286639392	3	476.922	27.4941
High	[R].ILPELEEMQKR.[K]	1xAcetyl [K10]; 1xDeamidated [Q9]; 1xMethyl [R11]	1	1	1	Q9FHM4	Q9FHM4 [108-118]	Q9FHM4 1xAcetyl [K117]; 1xMethyl [R118]	1	1442.76	5133232	2	721.887	32.3154
High	[R].ILPELEEMQKR.[K]	1xAcetyl [K10]; 1xDeamidated [Q9]; 1xMethyl [R11]; 1xOxidation [M8]	1	1	2	Q9FHM4	Q9FHM4 [108-118]	Q9FHM4 1xAcetyl [K117]; 1xMethyl [R118]	1	1458.75	9.05741e+06	3	486.925	24.6091
High	[R].LLSMLEEYNILR.[Q]		1	1	34	Q9FHM4	Q9FHM4 [460-471]		0	1493.8	7.24888e+08	2	747.405	52.5137
High	[R].LLSMLEEYNILR.[Q]	1xOxidation [M4]	1	1	26	Q9FHM4	Q9FHM4 [460-471]		0	1509.8	6.77106e+08	2	755.402	53.1379
High	[R].LLSMLEEYNILRQER.[E]		1	1	2	Q9FHM4	Q9FHM4 [460-474]		1	1907.01	1.18312e+06	3	636.34	47.1837
High	[R].LLSMLEEYNILRQEREEEHR.[R]		1	1	1	Q9FHM4	Q9FHM4 [460-479]		2	2587.29	1.40635e+06	4	647.579	41.3079
High	[R].LLSMLEEYNILRQEREEEHR.[R]	1xDeamidated [N9]	1	1	1	Q9FHM4	Q9FHM4 [460-479]		2	2588.28		4	647.828	40.9783
High	[K].LMEVKIQR.[M]		1	1	3	Q9FHM4	Q9FHM4 [237-244]		1	1016.59	66149594	2	508.799	23.5569
High	[K].LMEVKIQR.[M]	1xOxidation [M2]	1	1	4	Q9FHM4	Q9FHM4 [237-244]		1	1032.59	28755844	2	516.796	18.2422
High	[K].LPGMVEALASK.[T]		1	1	38	Q9FHM4	Q9FHM4 [431-441]		0	1115.61	1.00247e+09	2	558.31	37.4906
High	[K].LPGMVEALASK.[T]	1xOxidation [M4]	1	1	17	Q9FHM4	Q9FHM4 [431-441]		0	1131.61	1.30935e+09	2	566.307	36.9946
High	[K].LQGQLIAEQEALYGSKPSPSKPLGGK.[K]		1	1	41	Q9FHM4	Q9FHM4 [487-512]		0	2696.46	1.40874e+09	4	674.871	35.8648
High	[K].LQGQLIAEQEALYGSKPSPSKPLGGK.[K]	1xDeamidated [Q]	1	1	5	Q9FHM4	Q9FHM4 [487-512]		0	2697.45	8.34109e+06	3	899.822	36.5438
High	[K].LQGQLIAEQEALYGSKPSPSKPLGGK.[K]	1xMethyl [K16]	1	1	1	Q9FHM4	Q9FHM4 [487-512]	Q9FHM4 1xMethyl [K502]	0	2710.48	659897	4	678.37	30.6604
High	[K].LQGQLIAEQEALYGSKPSPSKPLGGK.[K]	1xDeamidated [Q9]; 1xMethyl [K16]	1	1	7	Q9FHM4	Q9FHM4 [487-512]	Q9FHM4 1xMethyl [K502]	0	2711.46	1.59966e+07	3	904.485	35.1455
High	[K].LQGQLIAEQEALYGSKPSPSKPLGGK.[K]	2xDeamidated [Q4; Q9]; 1xMethyl [K16]	1	1	9	Q9FHM4	Q9FHM4 [487-512]	Q9FHM4 1xMethyl [K502]	0	2712.45	1.56017e+07	4	678.867	35.0509
High	[K].LQGQLIAEQEALYGSKPSPSKPLGGK.[K]	3xDeamidated [Q2; Q4; Q9]; 1xMethyl [K16]	1	1	1	Q9FHM4	Q9FHM4 [487-512]	Q9FHM4 1xMethyl [K502]	0	2713.43		4	679.119	32.9295
High	[K].LQGQLIAEQEALYGSKPSPSKPLGGK.[K]	2xMethyl [K16; K21]	1	1	1	Q9FHM4	Q9FHM4 [487-512]	Q9FHM4 2xMethyl [K502; K507]	0	2724.49	7138990	3	908.83	35.7928
High	[K].LQGQLIAEQEALYGSKPSPSKPLGGK.[K]	1xDeamidated [Q9]; 2xMethyl [K16; K21]	1	1	4	Q9FHM4	Q9FHM4 [487-512]	Q9FHM4 2xMethyl [K502; K507]	0	2725.48		3	909.158	39.715
High	[K].LQGQLIAEQEALYGSKPSPSKPLGGK.[K]	1xAcetyl [K16]	1	1	3	Q9FHM4	Q9FHM4 [487-512]	Q9FHM4 1xAcetyl [K502]	0	2738.47	410052	3	913.502	35.3981
High	[K].LQGQLIAEQEALYGSKPSPSKPLGGK.[K]	1xAcetyl [K21]; 1xDeamidated [Q9]	1	1	1	Q9FHM4	Q9FHM4 [487-512]	Q9FHM4 1xAcetyl [K507]	0	2739.46		3	913.825	39.9942
High	[K].LQGQLIAEQEALYGSKPSPSKPLGGK.[K]	1xAcetyl [K16]; 2xDeamidated [Q4; Q]	1	1	2	Q9FHM4	Q9FHM4 [487-512]	Q9FHM4 1xAcetyl [K502]	0	2740.44	946830	3	914.148	35.1221
High	[K].LQGQLIAEQEALYGSKPSPSKPLGGK.[K]	1xAcetyl [K]; 1xDeamidated [Q9]; 1xMethyl [K]	1	1	6	Q9FHM4	Q9FHM4 [487-512]	Q9FHM4 1xAcetyl [K]; 1xMethyl [K]	0	2753.47	2.8511e+07	4	689.126	34.9337
High	[K].LQGQLIAEQEALYGSKPSPSKPLGGK.[K]	1xAcetyl [K21]; 2xDeamidated [Q4; Q9]; 1xMethyl [K16]	1	1	1	Q9FHM4	Q9FHM4 [487-512]	Q9FHM4 1xAcetyl [K507]; 1xMethyl [K502]	0	2754.46		2	1377.74	35.0743
High	[K].LQGQLIAEQEALYGSKPSPSKPLGGK.[K]	1xDeamidated [Q9]; 1xPhospho [S/Y]	1	1	2	Q9FHM4	Q9FHM4 [487-512]	Q9FHM4 1xPhospho [Y/S]	0	2777.41		3	926.479	37.6816
High	[K].LQGQLIAEQEALYGSKPSPSKPLGGK.[K]	2xAcetyl [K16; K21]; 1xDeamidated [Q9]	1	1	2	Q9FHM4	Q9FHM4 [487-512]	Q9FHM4 2xAcetyl [K502; K507]	0	2781.47	1.08514e+06	4	696.125	36.1288
High	[K].LQGQLIAEQEALYGSKPSPSKPLGGK.[K]	2xDeamidated [Q2; Q4]; 1xPhospho [S18]; 1xMethyl [K21]	1	1	1	Q9FHM4	Q9FHM4 [487-512]	Q9FHM4 1xPhospho [S504]; 1xMethyl [K507]	0	2792.41	2.38508e+06	4	698.854	37.9178
High	[K].LQGQLIAEQEALYGSKPSPSKPLGGK.[K]	2xDeamidated [Q4; Q9]; 1xGG [K16]	1	1	1	Q9FHM4	Q9FHM4 [487-512]		0	2812.47	902723	4	703.87	33.3591
High	[K].LQGQLIAEQEALYGSKPSPSKPLGGK.[K]	2xMethyl [K21; K26]; 1xGG [K16]	1	1	1	Q9FHM4	Q9FHM4 [487-512]	Q9FHM4 2xMethyl [K507; K512]	0	2838.54	776903	4	710.387	35.3432
High	[K].LQGQLIAEQEALYGSKPSPSKPLGGK.[K]	1xMethyl [K21]; 1xGG [K16]	1	1	1	Q9FHM4	Q9FHM4 [487-512]	Q9FHM4 1xMethyl [K507]	0	2904.49		4	726.882	35.3823
High	[K].LQGQLIAEQEALYGSKPSPSKPLGGK.[K]	1xAcetyl [K21]; 1xMethyl [K26]	1	1	2	Q9FHM4	Q9FHM4 [487-512]	Q9FHM4 1xAcetyl [K507]; 1xMethyl [K512]	0	2912.42	3.31327e+06	4	728.864	36.333
High	[K].LQGQLIAEQEALYGSKPSPSKPLGGKK.[A]		1	1	6	Q9FHM4	Q9FHM4 [487-513]		1	2824.56	1.61303e+08	4	706.895	31.3727
High	[K].LQGQLIAEQEALYGSKPSPSKPLGGKK.[A]	1xDeamidated [Q9]	1	1	1	Q9FHM4	Q9FHM4 [487-513]		1	2825.54		3	942.524	31.2258
High	[K].LQGQLIAEQEALYGSKPSPSKPLGGKK.[A]	2xMethyl [K16; K21]	1	1	1	Q9FHM4	Q9FHM4 [487-513]	Q9FHM4 2xMethyl [K502; K507]	1	2852.59	1.92569e+06	4	713.896	31.7399
High	[K].LQGQLIAEQEALYGSKPSPSKPLGGKK.[A]	1xAcetyl [K26]	1	1	1	Q9FHM4	Q9FHM4 [487-513]	Q9FHM4 1xAcetyl [K512]	1	2866.57		3	956.2	31.7426
High	[K].LQGQLIAEQEALYGSKPSPSKPLGGKK.[A]	1xAcetyl [K21]; 1xDeamidated [Q9]; 1xMethyl [K16]	1	1	1	Q9FHM4	Q9FHM4 [487-513]	Q9FHM4 1xAcetyl [K507]; 1xMethyl [K502]	1	2881.57	3.95427e+06	4	721.15	31.3294
High	[R].LSLGAAMHQTPKPNKK.[A]		1	1	11	Q9FHM4	Q9FHM4 [527-542]		1	1720.95	2.38619e+08	2	860.98	19.5009
High	[R].LSLGAAMHQTPKPNKK.[A]	1xDeamidated [N14]	1	1	4	Q9FHM4	Q9FHM4 [527-542]		1	1721.94	9.31678e+06	3	574.652	21.2695
High	[R].LSLGAAMHQTPKPNKK.[A]	2xDeamidated [Q9; N14]; 1xMethyl [K12]	1	1	1	Q9FHM4	Q9FHM4 [527-542]	Q9FHM4 1xMethyl [K538]	1	1736.94	2.06537e+06	3	579.654	19.4151
High	[R].LSLGAAMHQTPKPNKK.[A]	1xOxidation [M7]	1	1	21	Q9FHM4	Q9FHM4 [527-542]		1	1736.95	615930950	2	868.978	14.0973
High	[R].LSLGAAMHQTPKPNKK.[A]	1xDeamidated [N14]; 1xOxidation [M7]	1	1	7	Q9FHM4	Q9FHM4 [527-542]		1	1737.93	3.8665e+07	5	348.392	15.9214
High	[R].LSLGAAMHQTPKPNKK.[A]	2xDeamidated [Q9; N14]; 1xMethyl [K12]; 1xOxidation [M7]	1	1	4	Q9FHM4	Q9FHM4 [527-542]	Q9FHM4 1xMethyl [K538]	1	1752.93	1.63781e+07	3	584.986	14.0205
High	[R].LSLGAAMHQTPKPNKK.[A]	1xAcetyl [K12]	1	1	1	Q9FHM4	Q9FHM4 [527-542]	Q9FHM4 1xAcetyl [K538]	1	1762.96	320894	3	588.326	24.848
High	[R].LSLGAAMHQTPKPNKK.[A]	1xAcetyl [K]; 1xDeamidated [N14]; 1xMethyl [K]	1	1	3	Q9FHM4	Q9FHM4 [527-542]	Q9FHM4 1xAcetyl [K]; 1xMethyl [K]	1	1777.96	4.61837e+06	3	593.33	19.4022
High	[R].LSLGAAMHQTPKPNKK.[A]	1xAcetyl [K]; 1xDeamidated [N14]; 1xMethyl [K]; 1xOxidation [M7]	1	1	5	Q9FHM4	Q9FHM4 [527-542]	Q9FHM4 1xAcetyl [K]; 1xMethyl [K]	1	1793.96	20148553	4	449.248	14.2374
High	[R].LSLGAAMHQTPKPNKKADHR.[H]	2xMethyl [K12; K15]; 1xOxidation [M7]	1	1	1	Q9FHM4	Q9FHM4 [527-546]	Q9FHM4 2xMethyl [K538; K541]	2	2244.2	34692128	3	748.736	35.5164
High	[R].LSLGAAMHQTPKPNKKADHR.[H]	2xDeamidated [Q9; N14]	1	1	1	Q9FHM4	Q9FHM4 [527-546]	Q9FHM4 1xPhospho [T536]	2	2282.11	237212048	4	571.283	31.8702
High	[K].MKELVLK.[K]		1	1	6	Q9FHM4	Q9FHM4 [315-321]		1	860.527	369565056	2	430.767	20.8646
High	[K].MKELVLK.[K]	1xOxidation [M1]	1	1	8	Q9FHM4	Q9FHM4 [315-321]		1	876.522	430811515	2	438.765	15.9189
High	[K].MKELVLKK.[R]		1	1	5	Q9FHM4	Q9FHM4 [315-322]		2	988.622	95845084	2	494.815	15.0764
High	[K].MKELVLKK.[R]	1xOxidation [M1]	1	1	2	Q9FHM4	Q9FHM4 [315-322]		2	1004.62	6.22774e+06	3	335.544	13.0073
High	[R].MSTGGASNRRLSLGAAMHQTPKPNK.[K]	1xDeamidated [N24];	1	1	1	Q9FHM4	Q9FHM4 [517-541]	Q9FHM4	2	2691.29	8.03488e+06	4	673.579	38.7747
High	[R].MSTGGASNRRLSLGAAMHQTPKPNK.[K]	2xDeamidated [Q19; N24];	1	1	1	Q9FHM4	Q9FHM4 [517-541]	Q9FHM4	2	2692.27	3225627	4	673.825	39.6301
High	[R].MSTGGASNRRLSLGAAMHQTPKPNK.[K]	1xDeamidated [N24]; 1xMethyl [K22]; 1xOxidation [M17]	1	1	1	Q9FHM4	Q9FHM4 [517-541]	Q9FHM4 1xMethyl [K538]	2	2721.3	2.09708e+06	3	907.769	42.7667
High	[R].NLVTKLPGMVEALASK.[T]		1	1	8	Q9FHM4	Q9FHM4 [426-441]		1	1670.95	2.04991e+07	2	835.979	47.4221
High	[R].NLVTKLPGMVEALASK.[T]	1xOxidation [M9]	1	1	5	Q9FHM4	Q9FHM4 [426-441]		1	1686.95	18939477	2	843.977	39.845
High	[R].NLVTKLPGMVEALASK.[T]	1xAcetyl [K5]	1	1	3	Q9FHM4	Q9FHM4 [426-441]	Q9FHM4 1xAcetyl [K430]	1	1712.96	1.32958e+06	2	856.985	57.9521
High	[R].NLVTKLPGMVEALASK.[T]	1xAcetyl [K5]; 1xOxidation [M9]	1	1	1	Q9FHM4	Q9FHM4 [426-441]	Q9FHM4 1xAcetyl [K430]	1	1728.96		2	864.984	47.4248
High	[R].NQFIVVMEQIDSITNDIK.[G]		1	1	10	Q9FHM4	Q9FHM4 [124-141]		0	2107.07	8.20455e+07	2	1054.04	64.37
High	[R].NQFIVVMEQIDSITNDIK.[G]	1xDeamidated [N/Q]	1	1	4	Q9FHM4	Q9FHM4 [124-141]		0	2108.06	570123	3	703.356	59.093
High	[R].NQFIVVMEQIDSITNDIK.[G]	1xOxidation [M7]	1	1	39	Q9FHM4	Q9FHM4 [124-141]		0	2123.07	1.32572e+08	3	708.362	54.9069
High	[R].NQFIVVMEQIDSITNDIK.[G]	1xDeamidated [N/Q]; 1xOxidation [M7]	1	1	6	Q9FHM4	Q9FHM4 [124-141]		0	2124.05	4.44578e+06	2	1062.53	63.775
High	[R].NQFIVVMEQIDSITNDIK.[G]	1xAcetyl [K18]; 1xDeamidated [N15]	1	1	2	Q9FHM4	Q9FHM4 [124-141]	Q9FHM4 1xAcetyl [K141]	0	2150.07	12467701	3	717.365	58.5792
High	[R].NQFIVVMEQIDSITNDIK.[G]	1xDeamidated [N15]; 1xOxidation [M7]; 1xGG [K18]	1	1	1	Q9FHM4	Q9FHM4 [124-141]		0	2238.1	3.57314e+06	4	560.277	30.5866
High	[R].NQFIVVMEQIDSITNDIKGQGELVHSEPLIDETNLSMR.[K]	1xOxidation [M37]	1	1	1	Q9FHM4	Q9FHM4 [124-161]		1	4329.14	873604	4	1083.04	62.0584
High	[R].NQFIVVMEQIDSITNDIKGQGELVHSEPLIDETNLSMR.[K]	1xDeamidated [Q20]; 1xOxidation [M7]	1	1	1	Q9FHM4	Q9FHM4 [124-161]		1	4330.12	897781	4	1083.29	58.1128
High	[R].NQFIVVMEQIDSITNDIKGQGELVHSEPLIDETNLSMR.[K]	2xOxidation [M7; M37]	1	1	4	Q9FHM4	Q9FHM4 [124-161]		1	4345.13	9.71939e+06	4	1087.04	56.5125
High	[R].NQFIVVMEQIDSITNDIKGQGELVHSEPLIDETNLSMR.[K]	1xDeamidated [N15]; 2xOxidation [M7; M37]	1	1	1	Q9FHM4	Q9FHM4 [124-161]		1	4346.12	607582	4	1087.28	50.6467
High	[R].NQFIVVMEQIDSITNDIKGQGELVHSEPLIDETNLSMR.[K]	1xAcetyl [K18]; 1xDeamidated [N/Q]; 1xMethyl [R38]	1	1	2	Q9FHM4	Q9FHM4 [124-161]	Q9FHM4 1xAcetyl [K141]; 1xMethyl [R161]	1	4370.15	4925688	5	874.839	58.9602
High	[R].NQFIVVMEQIDSITNDIKGQGELVHSEPLIDETNLSMR.[K]	1xAcetyl [K18]; 1xOxidation [M7]	1	1	1	Q9FHM4	Q9FHM4 [124-161]	Q9FHM4 1xAcetyl [K141]	1	4371.15	537432	5	875.035	53.2938
High	[R].NQFIVVMEQIDSITNDIKGQGELVHSEPLIDETNLSMR.[K]	1xAcetyl [K18]; 1xDeamidated [Q20]; 1xOxidation [M7]	1	1	1	Q9FHM4	Q9FHM4 [124-161]	Q9FHM4 1xAcetyl [K141]	1	4372.13	841714	4	1093.79	56.7262
High	[R].NQFIVVMEQIDSITNDIKGQGELVHSEPLIDETNLSMR.[K]	1xAcetyl [K18]; 1xDeamidated [N/Q]; 1xMethyl [R38]; 1xOxidation [M7]	1	1	3	Q9FHM4	Q9FHM4 [124-161]	Q9FHM4 1xAcetyl [K141]; 1xMethyl [R161]	1	4386.15	9.22772e+06	4	1097.3	54.0598
High	[R].NQFIVVMEQIDSITNDIKGQGELVHSEPLIDETNLSMR.[K]	2xDeamidated [Q9; Q20]; 1xGG [K18]	1	1	1	Q9FHM4	Q9FHM4 [124-161]		1	4429.15		4	1108.05	48.1379
High	[R].NQFIVVMEQIDSITNDIKGQGELVHSEPLIDETNLSMRK.[L]	2xDeamidated [N15; N34]	1	1	2	Q9FHM4	Q9FHM4 [124-162]		2	4443.21	736951	5	889.448	53.726
High	[R].NQFIVVMEQIDSITNDIKGQGELVHSEPLIDETNLSMRK.[L]	2xOxidation [M7; M37]	1	1	1	Q9FHM4	Q9FHM4 [124-162]		2	4473.23	432434	4	1119.06	53.4462
High	[R].QAIADAEAQLAAICSAMGERPVHIR.[Q]	1xCarbamidomethyl [C14]	1	1	15	Q9FHM4	Q9FHM4 [68-92]		0	2678.35	1.63227e+08	4	670.344	48.0621
High	[R].QAIADAEAQLAAICSAMGERPVHIR.[Q]	1xCarbamidomethyl [C14]; 1xDeamidated [Q9]	1	1	4	Q9FHM4	Q9FHM4 [68-92]		0	2679.33	1.28364e+06	4	670.591	45.1407
High	[R].QAIADAEAQLAAICSAMGERPVHIR.[Q]	1xCarbamidomethyl [C14]; 2xDeamidated [Q1; Q9]	1	1	2	Q9FHM4	Q9FHM4 [68-92]		0	2680.32		4	670.84	49.8342
High	[R].QAIADAEAQLAAICSAMGERPVHIR.[Q]	1xCarbamidomethyl [C14]; 1xMethyl [R20]	1	1	1	Q9FHM4	Q9FHM4 [68-92]	Q9FHM4 1xMethyl [R87]	0	2692.37		4	673.849	52.2981
High	[R].QAIADAEAQLAAICSAMGERPVHIR.[Q]	1xCarbamidomethyl [C14]; 1xDeamidated [Q]; 1xMethyl [R20]	1	1	4	Q9FHM4	Q9FHM4 [68-92]	Q9FHM4 1xMethyl [R87]	0	2693.35	2.93806e+06	4	674.096	48.1352
High	[R].QAIADAEAQLAAICSAMGERPVHIR.[Q]	1xCarbamidomethyl [C14]; 1xOxidation [M17]	1	1	21	Q9FHM4	Q9FHM4 [68-92]		0	2694.35	2.1901e+08	4	674.342	42.0258
High	[R].QAIADAEAQLAAICSAMGERPVHIR.[Q]	1xCarbamidomethyl [C14]; 1xDeamidated [Q]; 1xOxidation [M17]	1	1	5	Q9FHM4	Q9FHM4 [68-92]		0	2695.33	2.13095e+06	4	674.589	43.7843
High	[R].QAIADAEAQLAAICSAMGERPVHIR.[Q]	1xCarbamidomethyl [C14]; 2xDeamidated [Q1; Q9]; 1xOxidation [M17]	1	1	1	Q9FHM4	Q9FHM4 [68-92]		0	2696.31		4	674.837	51.3152
High	[R].QAIADAEAQLAAICSAMGERPVHIR.[Q]	1xCarbamidomethyl [C14]; 1xMethyl [R20]; 1xOxidation [M17]	1	1	2	Q9FHM4	Q9FHM4 [68-92]	Q9FHM4 1xMethyl [R87]	0	2708.36		4	677.84	44.0477
High	[R].QAIADAEAQLAAICSAMGERPVHIR.[Q]	1xCarbamidomethyl [C14]; 2xDeamidated [Q1; Q9]; 1xMethyl [R20]; 1xOxidation [M17]	1	1	5	Q9FHM4	Q9FHM4 [68-92]	Q9FHM4 1xMethyl [R87]	0	2710.33	2.24025e+07	4	678.336	49.9032
High	[R].QAIADAEAQLAAICSAMGERPVHIR.[Q]	1xCarbamidomethyl [C14]; 1xPhospho [S15]	1	1	4	Q9FHM4	Q9FHM4 [68-92]	Q9FHM4 1xPhospho [S82]	0	2758.32	1.63864e+07	4	690.333	39.6089
High	[R].QAIADAEAQLAAICSAMGERPVHIR.[Q]	1xCarbamidomethyl [C14]; 1xPhospho [S15]; 1xMethyl [R20]	1	1	5	Q9FHM4	Q9FHM4 [68-92]	Q9FHM4 1xPhospho [S82]; 1xMethyl [R87]	0	2772.33	586796	3	924.776	49.8117
High	[R].QAIADAEAQLAAICSAMGERPVHIR.[Q]	1xCarbamidomethyl [C14]; 1xDeamidated [Q9]; 1xPhospho [S15]; 1xMethyl [R20]	1	1	1	Q9FHM4	Q9FHM4 [68-92]	Q9FHM4 1xPhospho [S82]; 1xMethyl [R87]	0	2773.32	220749	4	694.085	51.7516
High	[R].QAIADAEAQLAAICSAMGERPVHIR.[Q]	1xCarbamidomethyl [C14]; 1xPhospho [S15]; 1xOxidation [M17]	1	1	1	Q9FHM4	Q9FHM4 [68-92]	Q9FHM4 1xPhospho [S82]	0	2774.31	798161	3	925.435	43.1593
High	[R].QAIADAEAQLAAICSAMGERPVHIR.[Q]	1xCarbamidomethyl [C14]; 1xPhospho [S15]; 2xMethyl [R20; R25]	1	1	1	Q9FHM4	Q9FHM4 [68-92]	Q9FHM4 1xPhospho [S82]; 2xMethyl [R87; R92]	0	2786.35		4	697.343	42.8921
High	[R].QAIADAEAQLAAICSAMGERPVHIR.[Q]	1xCarbamidomethyl [C14]; 1xDeamidated [Q9]; 1xPhospho [S15]; 2xMethyl [R20; R25]	1	1	3	Q9FHM4	Q9FHM4 [68-92]	Q9FHM4 1xPhospho [S82]; 2xMethyl [R87; R92]	0	2787.33	1.46425e+06	4	697.585	46.0021
High	[R].QAIADAEAQLAAICSAMGERPVHIR.[Q]	1xCarbamidomethyl [C14]; 1xPhospho [S15]; 1xMethyl [R20]; 1xOxidation [M17]	1	1	3	Q9FHM4	Q9FHM4 [68-92]	Q9FHM4 1xPhospho [S82]; 1xMethyl [R87]	0	2788.33		4	697.832	46.4422
High	[R].QAIADAEAQLAAICSAMGERPVHIRQSDQSVGSLK.[Q]	1xCarbamidomethyl [C14]; 1xDeamidated [Q29]; 1xOxidation [M17]	1	1	1	Q9FHM4	Q9FHM4 [68-102]		1	3724.84	706848	5	745.776	46.0401
High	[R].QAIADAEAQLAAICSAMGERPVHIRQSDQSVGSLK.[Q]	1xAcetyl [K35]; 1xCarbamidomethyl [C14]; 2xDeamidated [Q26; Q29]	1	1	1	Q9FHM4	Q9FHM4 [68-102]	Q9FHM4 1xAcetyl [K102]	1	3751.84	1.67281e+06	5	751.173	46.4498
High	[R].QAIADAEAQLAAICSAMGERPVHIRQSDQSVGSLK.[Q]	1xCarbamidomethyl [C14]; 1xDeamidated [Q29]; 2xMethyl [R20; K35]; 1xOxidation [M17]	1	1	1	Q9FHM4	Q9FHM4 [68-102]	Q9FHM4 2xMethyl [R87; K102]	1	3752.87	840709	5	751.381	46.876
High	[R].QAIADAEAQLAAICSAMGERPVHIRQSDQSVGSLK.[Q]	1xCarbamidomethyl [C14]; 2xPhospho [S]; 1xMethyl [K/R]; 1xOxidation [M17]	1	1	3	Q9FHM4	Q9FHM4 [68-102]	Q9FHM4 2xPhospho [S97; S]; 1xMethyl [K/R]	1	3897.8	5.95818e+06	5	780.373	45.2281
High	[R].QAIADAEAQLAAICSAMGERPVHIRQSDQSVGSLK.[Q]	1xCarbamidomethyl [C14]; 1xDeamidated [Q1]; 1xMethyl [R25]; 1xGG [K35]	1	1	1	Q9FHM4	Q9FHM4 [68-102]	Q9FHM4 1xMethyl [R92]	1	3916.87	1.47962e+06	5	784.173	46.9962
High	[R].QAIADAEAQLAAICSAMGERPVHIRQSDQSVGSLKQELGR.[I]	1xCarbamidomethyl [C14]; 2xDeamidated [Q1; Q9]	1	1	1	Q9FHM4	Q9FHM4 [68-107]	Q9FHM4	2	4373.1		4	1094.04	57.7701
High	[R].QAIADAEAQLAAICSAMGERPVHIRQSDQSVGSLKQELGR.[I]	1xCarbamidomethyl [C14]; 1xDeamidated [Q9]; 1xMethyl [K35]	1	1	1	Q9FHM4	Q9FHM4 [68-107]	Q9FHM4 1xMethyl [K102]	2	4386.13	9185207	5	878.039	53.9267
High	[R].QAIADAEAQLAAICSAMGERPVHIRQSDQSVGSLKQELGR.[I]	1xCarbamidomethyl [C14]; 1xDeamidated [Q1]; 1xMethyl [R20]; 1xOxidation [M17]	1	1	1	Q9FHM4	Q9FHM4 [68-107]	Q9FHM4 1xMethyl [R87]	2	4402.13	146932	4	1101.29	56.2406
High	[R].QSDQSVGSLK.[Q]		1	1	8	Q9FHM4	Q9FHM4 [93-102]		0	1048.53	1.00169e+09	2	524.767	15.6348
High	[R].QSDQSVGSLK.[Q]	1xDeamidated [Q]	1	1	2	Q9FHM4	Q9FHM4 [93-102]		0	1049.51	1.4264e+07	2	525.258	17.7583
High	[R].QSDQSVGSLKQELGR.[I]		1	1	9	Q9FHM4	Q9FHM4 [93-107]		1	1631.83	9.54971e+08	2	816.421	27.3581
High	[R].QSDQSVGSLKQELGR.[I]	1xDeamidated [Q]	1	1	4	Q9FHM4	Q9FHM4 [93-107]		1	1632.82	2.73995e+07	2	816.918	28.6415
High	[R].QSDQSVGSLKQELGR.[I]	2xDeamidated [Q4; Q11]; 1xMethyl [K10]	1	1	4	Q9FHM4	Q9FHM4 [93-107]	Q9FHM4 1xMethyl [K102]	1	1647.82	3.06165e+06	2	824.42	26.307
High	[R].QSDQSVGSLKQELGR.[I]	1xAcetyl [K10]; 1xDeamidated [Q11]; 1xMethyl [R15]	1	1	6	Q9FHM4	Q9FHM4 [93-107]	Q9FHM4 1xAcetyl [K102]; 1xMethyl [R107]	1	1688.84	2.25808e+07	2	844.933	26.8269
High	[K].QSMNPSEMLQSPLVR.[K]		1	1	9	Q9FHM4	Q9FHM4 [569-583]		0	1716.84	5.87093e+07	2	858.925	43.2475
High	[K].QSMNPSEMLQSPLVR.[K]	1xOxidation [M]	1	1	17	Q9FHM4	Q9FHM4 [569-583]		0	1732.84	1.14351e+08	3	578.283	39.1006
High	[K].QSMNPSEMLQSPLVR.[K]	1xDeamidated [N/Q]; 1xOxidation [M8]	1	1	2	Q9FHM4	Q9FHM4 [569-583]		0	1733.82	596640	2	867.416	36.9724
High	[K].QSMNPSEMLQSPLVR.[K]	2xOxidation [M3; M8]	1	1	21	Q9FHM4	Q9FHM4 [569-583]		0	1748.83	314178332	3	583.615	31.8095
High	[K].QSMNPSEMLQSPLVR.[K]	1xDeamidated [N/Q]; 2xOxidation [M3; M8]	1	1	5	Q9FHM4	Q9FHM4 [569-583]		0	1749.81	3644795	2	875.415	33.232
High	[K].QSMNPSEMLQSPLVR.[K]	2xDeamidated [Q1; N4]; 1xOxidation [M3]	1	1	1	Q9FHM4	Q9FHM4 [569-583]	Q9FHM4 1xPhospho [S574]	0	1814.77	205038	3	605.592	38.7362
High	[R].RGLDIAGLPSR.[K]		1	1	6	Q9FHM4	Q9FHM4 [557-567]		1	1154.66	387101648	2	577.835	30.8709
High	[R].RGLDIAGLPSRK.[Q]		1	1	6	Q9FHM4	Q9FHM4 [557-568]		2	1282.76	366390270	3	428.258	25.0638
High	[R].RLSLGAAMHQTPKPNK.[K]		1	1	12	Q9FHM4	Q9FHM4 [526-541]		1	1748.96	129689987	4	437.995	21.1767
High	[R].RLSLGAAMHQTPKPNK.[K]	1xDeamidated [N15]	1	1	1	Q9FHM4	Q9FHM4 [526-541]		1	1749.94	1168937	4	438.241	22.4421
High	[R].RLSLGAAMHQTPKPNK.[K]	2xDeamidated [Q10; N15]	1	1	1	Q9FHM4	Q9FHM4 [526-541]		1	1750.93	152169	2	875.972	22.4359
High	[R].RLSLGAAMHQTPKPNK.[K]	2xDeamidated [Q10; N15]; 1xMethyl [K16]	1	1	1	Q9FHM4	Q9FHM4 [526-541]	Q9FHM4 1xMethyl [K541]	1	1764.94	1.07777e+06	4	441.994	18.1963
High	[R].RLSLGAAMHQTPKPNK.[K]	1xOxidation [M8]	1	1	17	Q9FHM4	Q9FHM4 [526-541]		1	1764.95	3.27142e+08	4	441.994	16.0956
High	[R].RLSLGAAMHQTPKPNK.[K]	1xDeamidated [N/Q]; 1xOxidation [M8]	1	1	4	Q9FHM4	Q9FHM4 [526-541]		1	1765.94	5.76427e+06	4	442.24	17.3735
High	[R].RLSLGAAMHQTPKPNK.[K]	1xAcetyl [K13]; 1xDeamidated [Q10]	1	1	2	Q9FHM4	Q9FHM4 [526-541]	Q9FHM4 1xAcetyl [K538]	1	1791.95	24976346	4	448.746	17.9228
High	[R].RLSLGAAMHQTPKPNK.[K]	1xAcetyl [K16]; 2xDeamidated [Q10; N15]	1	1	2	Q9FHM4	Q9FHM4 [526-541]	Q9FHM4 1xAcetyl [K541]	1	1792.94	9145712	4	448.994	18.3491
High	[R].RLSLGAAMHQTPKPNK.[K]	1xDeamidated [N/Q]; 2xMethyl [K13; K16]; 1xOxidation [M8]	1	1	2	Q9FHM4	Q9FHM4 [526-541]	Q9FHM4 2xMethyl [K538; K541]	1	1793.97	34709951	3	598.657	38.2573
High	[R].RLSLGAAMHQTPKPNK.[K]	1xAcetyl [K16]; 1xDeamidated [N15]; 1xMethyl [K13]	1	1	3	Q9FHM4	Q9FHM4 [526-541]	Q9FHM4 1xAcetyl [K541]; 1xMethyl [K538]	1	1805.97	6729654	4	452.25	20.9376
High	[R].RLSLGAAMHQTPKPNKK.[A]		1	1	10	Q9FHM4	Q9FHM4 [526-542]		2	1877.05	2.8943e+07	4	470.019	18.6955
High	[R].RLSLGAAMHQTPKPNKK.[A]	1xDeamidated [N15]	1	1	4	Q9FHM4	Q9FHM4 [526-542]		2	1878.04	4017640	4	470.269	19.5445
High	[R].RLSLGAAMHQTPKPNKK.[A]	2xDeamidated [Q10; N15]; 1xMethyl [K13]	1	1	1	Q9FHM4	Q9FHM4 [526-542]	Q9FHM4 1xMethyl [K538]	2	1893.04	659932	4	474.019	18.4701
High	[R].RLSLGAAMHQTPKPNKK.[A]	1xOxidation [M8]	1	1	17	Q9FHM4	Q9FHM4 [526-542]		2	1893.05	9.41596e+07	4	474.018	11.647
High	[R].RLSLGAAMHQTPKPNKK.[A]	1xDeamidated [N/Q]; 1xOxidation [M8]	1	1	9	Q9FHM4	Q9FHM4 [526-542]		2	1894.03	11340251	4	474.262	14.7435
High	[R].RLSLGAAMHQTPKPNKK.[A]	2xDeamidated [Q10; N15]; 2xMethyl [K16; K17]	1	1	1	Q9FHM4	Q9FHM4 [526-542]	Q9FHM4 2xMethyl [K541; K542]	2	1907.05	1.13793e+06	4	477.519	22.4767
High	[R].RLSLGAAMHQTPKPNKK.[A]	2xDeamidated [Q10; N15]; 1xMethyl [K13]; 1xOxidation [M8]	1	1	4	Q9FHM4	Q9FHM4 [526-542]	Q9FHM4 1xMethyl [K538]	2	1909.03	2.65993e+06	4	478.017	16.6865
High	[R].RLSLGAAMHQTPKPNKK.[A]	1xAcetyl [K13]; 1xDeamidated [N/Q]	1	1	2	Q9FHM4	Q9FHM4 [526-542]	Q9FHM4 1xAcetyl [K538]	2	1920.05	3.85677e+06	4	480.77	15.3479
High	[R].RLSLGAAMHQTPKPNKK.[A]	1xAcetyl [K13]; 2xDeamidated [Q10; N15]	1	1	4	Q9FHM4	Q9FHM4 [526-542]	Q9FHM4 1xAcetyl [K538]	2	1921.03	7076131	4	481.016	16.5698
High	[R].RLSLGAAMHQTPKPNKK.[A]	1xDeamidated [N/Q]; 2xMethyl [K13; K16]; 1xOxidation [M8]	1	1	2	Q9FHM4	Q9FHM4 [526-542]	Q9FHM4 2xMethyl [K538; K541]	2	1922.06	3673406	4	481.268	16.5215
High	[R].RLSLGAAMHQTPKPNKK.[A]	1xAcetyl [K16]; 1xDeamidated [N15]; 1xMethyl [K13]	1	1	1	Q9FHM4	Q9FHM4 [526-542]	Q9FHM4 1xAcetyl [K541]; 1xMethyl [K538]	2	1934.06	1.95693e+06	4	484.274	11.5289
High	[R].RLSLGAAMHQTPKPNKK.[A]	1xAcetyl [K]; 1xDeamidated [N15]; 1xMethyl [K/R]; 1xOxidation [M8]	1	1	5	Q9FHM4	Q9FHM4 [526-542]	Q9FHM4 1xAcetyl [K]; 1xMethyl [K]	2	1950.06	3.34878e+06	4	488.273	13.1502
High	[R].RNQFIVVMEQIDSITNDIK.[G]		1	1	21	Q9FHM4	Q9FHM4 [123-141]		1	2263.18	8.66085e+07	2	1132.09	58.2283
High	[R].RNQFIVVMEQIDSITNDIK.[G]	1xDeamidated [N]	1	1	4	Q9FHM4	Q9FHM4 [123-141]		1	2264.16	1.12472e+06	3	755.397	53.5866
High	[R].RNQFIVVMEQIDSITNDIK.[G]	1xDeamidated [Q10]; 1xMethyl [K19]	1	1	1	Q9FHM4	Q9FHM4 [123-141]	Q9FHM4 1xMethyl [K141]	1	2278.17	139568	3	760.058	52.4094
High	[R].RNQFIVVMEQIDSITNDIK.[G]	1xOxidation [M8]	1	1	21	Q9FHM4	Q9FHM4 [123-141]		1	2279.17	6.87979e+07	3	760.395	49.8513
High	[R].RNQFIVVMEQIDSITNDIK.[G]	1xDeamidated [N/Q]; 1xOxidation [M8]	1	1	5	Q9FHM4	Q9FHM4 [123-141]		1	2280.15	3.71607e+06	3	760.724	54.7851
High	[R].RNQFIVVMEQIDSITNDIK.[G]	2xDeamidated [Q3; Q10]; 1xOxidation [M8]	1	1	1	Q9FHM4	Q9FHM4 [123-141]		1	2281.14		2	1141.08	53.0919
High	[R].RNQFIVVMEQIDSITNDIK.[G]	2xDeamidated [Q3; Q10]; 1xMethyl [R1]; 1xOxidation [M8]	1	1	3	Q9FHM4	Q9FHM4 [123-141]	Q9FHM4 1xMethyl [R123]	1	2295.15	1.92809e+06	3	765.725	49.3935
High	[R].RNQFIVVMEQIDSITNDIK.[G]	1xAcetyl [K19]; 1xDeamidated [N16]	1	1	3	Q9FHM4	Q9FHM4 [123-141]	Q9FHM4 1xAcetyl [K141]	1	2306.17	9386168	3	769.399	53.3759
High	[R].RNQFIVVMEQIDSITNDIK.[G]	1xAcetyl [K19]; 1xOxidation [M8]	1	1	1	Q9FHM4	Q9FHM4 [123-141]	Q9FHM4 1xAcetyl [K141]	1	2321.18	430364	3	774.399	45.418
High	[R].RNQFIVVMEQIDSITNDIKGQGELVHSEPLIDETNLSMR.[K]	1xOxidation [M]	1	1	4	Q9FHM4	Q9FHM4 [123-161]		2	4485.24	1.60036e+06	5	897.853	59.2382
High	[R].RNQFIVVMEQIDSITNDIKGQGELVHSEPLIDETNLSMR.[K]	1xDeamidated [N/Q]; 1xOxidation [M]	1	1	3	Q9FHM4	Q9FHM4 [123-161]		2	4486.22	558708	5	898.055	59.663
High	[R].RNQFIVVMEQIDSITNDIKGQGELVHSEPLIDETNLSMR.[K]	2xOxidation [M8; M38]	1	1	2	Q9FHM4	Q9FHM4 [123-161]		2	4501.23	5.77483e+06	5	901.054	54.0307
High	[R].RNQFIVVMEQIDSITNDIKGQGELVHSEPLIDETNLSMR.[K]	1xDeamidated [N/Q]; 2xOxidation [M8; M38]	1	1	2	Q9FHM4	Q9FHM4 [123-161]		2	4502.22		5	901.253	53.6011
High	[R].RNQFIVVMEQIDSITNDIKGQGELVHSEPLIDETNLSMR.[K]	1xAcetyl [K19]; 1xDeamidated [N/Q]; 1xMethyl [R39]	1	1	4	Q9FHM4	Q9FHM4 [123-161]	Q9FHM4 1xAcetyl [K141]; 1xMethyl [R161]	2	4526.25	2.74723e+06	4	1132.32	56.9405
High	[R].RNQFIVVMEQIDSITNDIKGQGELVHSEPLIDETNLSMR.[K]	1xAcetyl [K19]; 2xDeamidated [N16; N35]; 1xMethyl [R39]	1	1	1	Q9FHM4	Q9FHM4 [123-161]	Q9FHM4 1xAcetyl [K141]; 1xMethyl [R161]	2	4527.24	132515	5	906.254	51.2091
High	[R].RNQFIVVMEQIDSITNDIKGQGELVHSEPLIDETNLSMR.[K]	1xAcetyl [K19]; 1xDeamidated [N/Q]; 1xOxidation [M]	1	1	2	Q9FHM4	Q9FHM4 [123-161]	Q9FHM4 1xAcetyl [K141]	2	4528.23	409131	4	1132.81	54.0335
High	[R].RNQFIVVMEQIDSITNDIKGQGELVHSEPLIDETNLSMR.[K]	1xAcetyl [K19]; 1xDeamidated [N/Q]; 1xMethyl [R39]; 1xOxidation [M8]	1	1	2	Q9FHM4	Q9FHM4 [123-161]	Q9FHM4 1xAcetyl [K141]; 1xMethyl [R161]	2	4542.25	4.62647e+06	5	909.259	51.8805
High	[R].RNQFIVVMEQIDSITNDIKGQGELVHSEPLIDETNLSMR.[K]	1xAcetyl [K19]; 2xOxidation [M8; M38]	1	1	2	Q9FHM4	Q9FHM4 [123-161]	Q9FHM4 1xAcetyl [K141]	2	4543.24	519656	5	909.463	48.7997
High	[K].RSELEEICR.[K]	1xCarbamidomethyl [C8]	1	1	4	Q9FHM4	Q9FHM4 [323-331]		1	1191.58	221803108	2	596.293	22.5944
High	[K].RSELEEICR.[K]	1xCarbamidomethyl [C8]; 1xMethyl [R9]	1	1	2	Q9FHM4	Q9FHM4 [323-331]	Q9FHM4 1xMethyl [R331]	1	1205.59	6.36936e+06	2	603.301	22.7898
High	[K].RSELEEICRK.[T]	1xCarbamidomethyl [C8]	1	1	2	Q9FHM4	Q9FHM4 [323-332]		2	1319.67	116797792	3	440.562	17.5435
High	[R].SELEEICR.[K]	1xCarbamidomethyl [C7]	1	1	1	Q9FHM4	Q9FHM4 [324-331]		0	1035.48	230153936	2	518.243	26.2256
High	[R].SELEEICR.[K]	1xCarbamidomethyl [C7]; 1xMethyl [R8]	1	1	3	Q9FHM4	Q9FHM4 [324-331]	Q9FHM4 1xMethyl [R331]	0	1049.49	7.13776e+06	2	525.25	26.6812
High	[R].SELEEICRK.[T]	1xCarbamidomethyl [C7]	1	1	3	Q9FHM4	Q9FHM4 [324-332]		1	1163.57	219239504	2	582.29	20.584
High	[R].SLSDHTIEK.[L]		1	1	21	Q9FHM4	Q9FHM4 [221-229]		0	1029.52	1.83944e+09	3	343.845	13.3408
High	[R].SLSDHTIEKLGAAVQK.[L]		1	1	1	Q9FHM4	Q9FHM4 [221-236]		1	1696.92	17248838	2	848.968	30.3938
High	[R].SLSDHTIEKLGAAVQK.[L]	1xDeamidated [Q15]	1	1	1	Q9FHM4	Q9FHM4 [221-236]		1	1697.91		2	849.465	29.9394
High	[R].SLSDHTIEKLGAAVQK.[L]	1xAcetyl [K9]	1	1	2	Q9FHM4	Q9FHM4 [221-236]	Q9FHM4 1xAcetyl [K229]	1	1738.93	6.75192e+06	2	869.972	37.8932
High	[R].SLSDHTIEKLGAAVQK.[L]	1xAcetyl [K9]; 1xDeamidated [Q15]; 1xMethyl [K16]	1	1	1	Q9FHM4	Q9FHM4 [221-236]	Q9FHM4 1xAcetyl [K229]; 1xMethyl [K236]	1	1753.93	3445715	2	877.479	29.9367
High	[R].SLSDHTIEKLGAAVQKLMEVK.[I]	3xGG [K9; K16; K21]	1	1	1	Q9FHM4	Q9FHM4 [221-241]	Q9FHM4	2	2719.35	1.26044e+06	4	680.591	42.5816
High	[K].TIVWEQENGIEFLYDGIR.[L]		1	1	28	Q9FHM4	Q9FHM4 [442-459]		0	2182.08	1.80668e+07	2	1091.54	56.8274
High	[K].TIVWEQENGIEFLYDGIR.[L]	1xDeamidated [N8]	1	1	8	Q9FHM4	Q9FHM4 [442-459]		0	2183.07	2.17925e+07	2	1092.04	58.5123
High	[R].VEKWLSACDEESWLEEYNRDDNR.[Y]	1xCarbamidomethyl [C8]	1	1	1	Q9FHM4	Q9FHM4 [385-407]		2	2943.28	335218	4	736.576	43.5055
High	[R].VEKWLSACDEESWLEEYNRDDNR.[Y]	1xCarbamidomethyl [C8]; 1xDeamidated [N18]	1	1	1	Q9FHM4	Q9FHM4 [385-407]		2	2944.27		3	982.101	43.5304
High	[K].WLSACDEESWLEEYNR.[D]	1xCarbamidomethyl [C5]	1	1	3	Q9FHM4	Q9FHM4 [388-403]		0	2086.88	8.32375e+06	2	1043.94	50.3944
High	[K].WLSACDEESWLEEYNRDDNRYNAGR.[G]	1xCarbamidomethyl [C5]	1	1	3	Q9FHM4	Q9FHM4 [388-412]		2	3148.34	1.54229e+07	4	787.842	44.456
High	[K].WLSACDEESWLEEYNRDDNRYNAGR.[G]	1xCarbamidomethyl [C5]; 1xDeamidated [N19]	1	1	1	Q9FHM4	Q9FHM4 [388-412]		2	3149.33		3	1050.45	45.0618
High	[K].YVEAEVVR.[L]		1	1	32	Q9FHM4	Q9FHM4 [299-306]		0	964.51	2.1163e+09	2	482.759	25.0613
High	[K].YVEAEVVRLDEVK.[A]		1	1	20	Q9FHM4	Q9FHM4 [299-311]		1	1548.83	1.75569e+09	2	774.915	33.5156
High	[K].YVEAEVVRLDEVKASK.[M]		1	1	2	Q9FHM4	Q9FHM4 [299-314]		2	1834.99	7.30284e+06	2	918.002	30.0559
Protein FDR Confidence: Sequest HT	Accession	Description	Coverage [%]	# Peptides	# PSMs	# Unique Peptides	# AAs	MW [kDa]	calc. pI	Score Sequest HT: Sequest HT	Gene Symbol	Biological Process	Cellular Component	Molecular Function	Abundances (Normalized): F1: Sample	Modifications
High	Q9FHM4	65-kDa microtubule-associated protein 3 OS=Arabidopsis thaliana OX=3702 GN=MAP65-3 PE=1 SV=1	90	78	1562	78	707	80.3	6.04	4983.31	MAP65-3	cell cycle OR cell proliferation;cell organization and biogenesis;other biological processes	cytoskeleton;nucleus;other cell component	cytoskeletal activity	3.56999e+10	Methyl [R87; R92; K102; R107; R118; R123; K141; R161; K162; K175; K186; K236; K241; R331; K486; K502; K507; K512; K513; K538; K541; K542; K568; K610]; Acetyl [K102; K117; K141; K162; K175; K177; K186; K229; K236; K241; K379; K430; K486; K502; K507; K512; K538; K541; K542; K568]; Phospho [S82; S94; S97; S501; S504; T536; S574]

## Sheet: MAP65-3+AUR1
Confidence	Annotated Sequence	Modifications	# Protein Groups	# Proteins	# PSMs	Master Protein Accessions	Positions in Master Proteins	Modifications in Master Proteins	# Missed Cleavages	Theo. MH+ [Da]	Abundances (Normalized): F2: Sample	Charge (by Search Engine): Sequest HT	m/z [Da] (by Search Engine): Sequest HT	RT [min] (by Search Engine): Sequest HT
High	[R].DQKKLQGQLIAEQEALYGSKPSPSKPLGGK.[K]		1	1	1	Q9FHM4	Q9FHM4 [483-512]		2	3195.74	657548	5	639.953	34.4388
High	[R].DQMLLELER.[E]		1	1	2	Q9FHM4	Q9FHM4 [38-46]		0	1146.58	2233808	2	573.795	42.284
High	[R].DQMLLELER.[E]	1xOxidation [M3]	1	1	4	Q9FHM4	Q9FHM4 [38-46]		0	1162.58	37422408	2	581.793	36.3724
High	[R].DQMLLELERECLEVYR.[R]	1xCarbamidomethyl [C11]; 1xOxidation [M3]	1	1	1	Q9FHM4	Q9FHM4 [38-53]		1	2112.01	1.03205e+06	3	704.674	45.8087
High	[R].ECLEVYR.[R]	1xCarbamidomethyl [C2]	1	1	3	Q9FHM4	Q9FHM4 [47-53]		0	968.451	246471808	2	484.729	25.501
High	[R].ECLEVYRR.[K]	1xCarbamidomethyl [C2]	1	1	3	Q9FHM4	Q9FHM4 [47-54]		1	1124.55	116221312	3	375.522	20.3393
High	[K].EEALSR.[K]		1	1	1	Q9FHM4	Q9FHM4 [373-378]		0	704.357	2.18402e+06	2	352.682	13.2784
High	[K].EKIDRVETIR.[K]		1	1	5	Q9FHM4	Q9FHM4 [176-185]		2	1258.71	236898772	3	420.242	17.8406
High	[K].EILERVEK.[W]		1	1	1	Q9FHM4	Q9FHM4 [380-387]		1	1015.58	1.74338e+06	2	508.293	19.4306
High	[K].ELVLKK.[R]		1	1	4	Q9FHM4	Q9FHM4 [317-322]		1	729.487	3.66585e+07	2	365.247	13.4499
High	[R].GAHLTLK.[R]		1	1	2	Q9FHM4	Q9FHM4 [413-419]		0	739.446	155880864	2	370.227	13.016
High	[R].GAHLTLKR.[A]	1xAcetyl [K7]	1	1	2	Q9FHM4	Q9FHM4 [413-420]	Q9FHM4 1xAcetyl [K419]	1	937.558	5.04798e+06	3	313.191	18.9552
High	[R].GLDIAGLPSR.[K]		1	1	34	Q9FHM4	Q9FHM4 [558-567]		0	998.563	1.34815e+09	2	499.785	37.1589
High	[R].GLDIAGLPSRK.[Q]		1	1	7	Q9FHM4	Q9FHM4 [558-568]		1	1126.66	723799156	2	563.833	30.0233
High	[K].GQGELVHSEPLIDETNLSMR.[K]		1	1	6	Q9FHM4	Q9FHM4 [142-161]		0	2225.09	57031207	3	742.367	39.8133
High	[K].GQGELVHSEPLIDETNLSMR.[K]	1xOxidation [M19]	1	1	18	Q9FHM4	Q9FHM4 [142-161]		0	2241.08	1.23469e+09	3	747.7	36.1358
High	[K].GQGELVHSEPLIDETNLSMR.[K]	1xDeamidated [N16]; 1xOxidation [M19]	1	1	4	Q9FHM4	Q9FHM4 [142-161]		0	2242.07	9.20317e+06	3	748.029	37.4215
High	[K].GQGELVHSEPLIDETNLSMR.[K]	1xDeamidated [N16]; 1xMethyl [R20]; 1xOxidation [M19]	1	1	2	Q9FHM4	Q9FHM4 [142-161]	Q9FHM4 1xMethyl [R161]	0	2256.08	4173987	3	752.697	35.298
High	[K].GQGELVHSEPLIDETNLSMR.[K]	2xDeamidated [Q2; N16]; 1xMethyl [R20]; 1xOxidation [M19]	1	1	5	Q9FHM4	Q9FHM4 [142-161]	Q9FHM4 1xMethyl [R161]	0	2257.07	2.24331e+07	3	753.031	37.1105
High	[K].GQGELVHSEPLIDETNLSMRK.[L]		1	1	1	Q9FHM4	Q9FHM4 [142-162]		1	2353.18	817118	3	785.066	34.5394
High	[K].GQGELVHSEPLIDETNLSMRK.[L]	1xOxidation [M19]	1	1	2	Q9FHM4	Q9FHM4 [142-162]		1	2369.18	35127436	3	790.397	32.1044
High	[K].GQGELVHSEPLIDETNLSMRK.[L]	1xDeamidated [N16]; 1xOxidation [M19]	1	1	2	Q9FHM4	Q9FHM4 [142-162]		1	2370.16		3	790.726	33.1242
High	[K].GQGELVHSEPLIDETNLSMRK.[L]	1xAcetyl [K21]; 1xDeamidated [N16]	1	1	3	Q9FHM4	Q9FHM4 [142-162]	Q9FHM4 1xAcetyl [K162]	1	2396.18	5.08299e+06	3	799.402	32.4803
High	[K].GQGELVHSEPLIDETNLSMRK.[L]	1xDeamidated [N16]; 1xOxidation [M19]	1	1	1	Q9FHM4	Q9FHM4 [142-162]	Q9FHM4	1	2450.13		2	1225.56	35.9878
High	[K].HLCTLYSHCSVLGMDFNEVVGQVNPTLSDPEGPR.[S]	2xCarbamidomethyl [C3; C9]; 1xDeamidated [N/Q]	1	1	3	Q9FHM4	Q9FHM4 [187-220]		0	3829.76	987876	4	958.195	50.8418
High	[K].HLCTLYSHCSVLGMDFNEVVGQVNPTLSDPEGPR.[S]	2xCarbamidomethyl [C3; C9]; 2xDeamidated [N17; N24]	1	1	1	Q9FHM4	Q9FHM4 [187-220]		0	3830.75		3	1277.59	50.8666
High	[K].HLCTLYSHCSVLGMDFNEVVGQVNPTLSDPEGPR.[S]	2xCarbamidomethyl [C3; C9]; 1xOxidation [M14]	1	1	3	Q9FHM4	Q9FHM4 [187-220]		0	3844.77	3.27744e+06	3	1282.26	48.3653
High	[K].HLCTLYSHCSVLGMDFNEVVGQVNPTLSDPEGPR.[S]	2xCarbamidomethyl [C3; C9]; 1xDeamidated [N24]; 1xOxidation [M14]	1	1	2	Q9FHM4	Q9FHM4 [187-220]		0	3845.76		4	962.201	48.0263
High	[R].KEILER.[V]		1	1	4	Q9FHM4	Q9FHM4 [379-384]		1	787.467	5.78621e+07	2	394.237	12.3247
High	[R].KEILER.[V]	1xAcetyl [K1]	1	1	1	Q9FHM4	Q9FHM4 [379-384]	Q9FHM4 1xAcetyl [K379]	1	829.478	2153781	2	415.242	22.1876
High	[R].KEILERVEK.[W]		1	1	1	Q9FHM4	Q9FHM4 [379-387]		2	1143.67	1.14932e+06	2	572.341	15.1248
High	[R].KLEELHCQLQVLQK.[E]	1xCarbamidomethyl [C7]	1	1	17	Q9FHM4	Q9FHM4 [162-175]		1	1765.96	1.07207e+09	2	883.485	30.7971
High	[R].KLEELHCQLQVLQK.[E]	1xCarbamidomethyl [C7]; 1xDeamidated [Q]	1	1	6	Q9FHM4	Q9FHM4 [162-175]		1	1766.95	5.46027e+06	3	589.655	31.6859
High	[R].KLEELHCQLQVLQK.[E]	1xCarbamidomethyl [C7]; 1xMethyl [K1]	1	1	3	Q9FHM4	Q9FHM4 [162-175]	Q9FHM4 1xMethyl [K162]	1	1779.98	2.28572e+07	3	593.998	30.7095
High	[R].KLEELHCQLQVLQK.[E]	1xCarbamidomethyl [C7]; 2xDeamidated [Q10; Q13]; 1xMethyl [K14]	1	1	3	Q9FHM4	Q9FHM4 [162-175]	Q9FHM4 1xMethyl [K175]	1	1781.95	6.21351e+06	3	594.658	25.1967
High	[R].KLEELHCQLQVLQK.[E]	1xCarbamidomethyl [C7]; 1xGG [K1]	1	1	4	Q9FHM4	Q9FHM4 [162-175]		1	1880.01	8.57755e+06	3	627.342	29.5471
High	[R].KLEELHCQLQVLQK.[E]	1xCarbamidomethyl [C7]; 1xDeamidated [Q10]; 1xGG [K1]	1	1	1	Q9FHM4	Q9FHM4 [162-175]		1	1880.99		2	941.007	29.8408
High	[R].KLEELHCQLQVLQKEK.[I]	1xCarbamidomethyl [C7]	1	1	3	Q9FHM4	Q9FHM4 [162-177]		2	2023.1	7.64097e+06	4	506.531	28.6378
High	[R].KLEELHCQLQVLQKEK.[I]	1xAcetyl [K14]; 1xCarbamidomethyl [C7]	1	1	1	Q9FHM4	Q9FHM4 [162-177]	Q9FHM4 1xAcetyl [K175]	2	2065.11		2	1033.07	29.3258
High	[R].KLEELHCQLQVLQKEK.[I]	1xAcetyl [K16]; 1xCarbamidomethyl [C7]; 1xDeamidated [Q13]; 1xMethyl [K14]	1	1	1	Q9FHM4	Q9FHM4 [162-177]	Q9FHM4 1xAcetyl [K177]; 1xMethyl [K175]	2	2080.11	1.83814e+06	3	694.046	28.8027
High	[K].KLQGQLIAEQEALYGSKPSPSKPLGGK.[K]		1	1	34	Q9FHM4	Q9FHM4 [486-512]		1	2824.56	1.27778e+09	3	942.191	33.0583
High	[K].KLQGQLIAEQEALYGSKPSPSKPLGGK.[K]	1xDeamidated [Q]	1	1	20	Q9FHM4	Q9FHM4 [486-512]		1	2825.54	1.97642e+07	4	707.143	35.1333
High	[K].KLQGQLIAEQEALYGSKPSPSKPLGGK.[K]	1xDeamidated [Q]; 1xMethyl [K]	1	1	8	Q9FHM4	Q9FHM4 [486-512]	Q9FHM4 1xMethyl [K]	1	2839.56	1.48076e+07	4	710.639	33.339
High	[K].KLQGQLIAEQEALYGSKPSPSKPLGGK.[K]	2xDeamidated [Q5; Q]; 1xMethyl [K]	1	1	19	Q9FHM4	Q9FHM4 [486-512]	Q9FHM4 1xMethyl [K]	1	2840.54	4.14993e+07	4	710.893	31.1978
High	[K].KLQGQLIAEQEALYGSKPSPSKPLGGK.[K]	3xDeamidated [Q3; Q5; Q10]; 1xMethyl [K1]	1	1	1	Q9FHM4	Q9FHM4 [486-512]	Q9FHM4 1xMethyl [K486]	1	2841.52	337140	3	947.853	29.2809
High	[K].KLQGQLIAEQEALYGSKPSPSKPLGGK.[K]	2xMethyl [K22; K]	1	1	2	Q9FHM4	Q9FHM4 [486-512]	Q9FHM4 2xMethyl [K507; K]	1	2852.59	2.08267e+07	4	713.896	33.4524
High	[K].KLQGQLIAEQEALYGSKPSPSKPLGGK.[K]	1xDeamidated [Q]; 2xMethyl [K]	1	1	2	Q9FHM4	Q9FHM4 [486-512]	Q9FHM4 2xMethyl [K507; K]	1	2853.57		4	714.142	35.592
High	[K].KLQGQLIAEQEALYGSKPSPSKPLGGK.[K]	1xAcetyl [K]	1	1	4	Q9FHM4	Q9FHM4 [486-512]	Q9FHM4 1xAcetyl [K]	1	2866.57	1.61555e+06	4	717.398	37.6741
High	[K].KLQGQLIAEQEALYGSKPSPSKPLGGK.[K]	3xMethyl [K17; K22; K27]	1	1	1	Q9FHM4	Q9FHM4 [486-512]	Q9FHM4 3xMethyl [K502; K507; K512]	1	2866.6		3	956.205	34.8459
High	[K].KLQGQLIAEQEALYGSKPSPSKPLGGK.[K]	1xAcetyl [K]; 1xDeamidated [Q]	1	1	5	Q9FHM4	Q9FHM4 [486-512]	Q9FHM4 1xAcetyl [K]	1	2867.55	1.09967e+06	4	717.648	33.0243
High	[K].KLQGQLIAEQEALYGSKPSPSKPLGGK.[K]	1xAcetyl [K]; 2xDeamidated [Q5; Q10]	1	1	2	Q9FHM4	Q9FHM4 [486-512]	Q9FHM4 1xAcetyl [K]	1	2868.54		4	717.894	37.2241
High	[K].KLQGQLIAEQEALYGSKPSPSKPLGGK.[K]	1xAcetyl [K]; 1xDeamidated [Q]; 1xMethyl [K]	1	1	13	Q9FHM4	Q9FHM4 [486-512]	Q9FHM4 1xAcetyl [K]; 1xMethyl [K]	1	2881.57	1.19848e+08	4	721.15	33.0781
High	[K].KLQGQLIAEQEALYGSKPSPSKPLGGK.[K]	1xAcetyl [K1]; 2xDeamidated [Q5; Q10]; 1xMethyl [K17]	1	1	1	Q9FHM4	Q9FHM4 [486-512]	Q9FHM4 1xAcetyl [K486]; 1xMethyl [K502]	1	2882.55	1.00162e+06	4	721.397	35.2816
High	[K].KLQGQLIAEQEALYGSKPSPSKPLGGK.[K]	1xAcetyl [K17]; 1xDeamidated [Q10]; 2xMethyl [K22; K27]	1	1	1	Q9FHM4	Q9FHM4 [486-512]	Q9FHM4 1xAcetyl [K502]; 2xMethyl [K507; K512]	1	2895.58	459864	4	724.647	37.5575
High	[K].KLQGQLIAEQEALYGSKPSPSKPLGGK.[K]	1xPhospho [Y14]	1	1	1	Q9FHM4	Q9FHM4 [486-512]	Q9FHM4	1	2904.52		4	726.88	35.0445
High	[K].KLQGQLIAEQEALYGSKPSPSKPLGGK.[K]	1xDeamidated [Q10];	1	1	1	Q9FHM4	Q9FHM4 [486-512]	Q9FHM4 1xPhospho [Y499]	1	2905.51		3	969.17	35.1257
High	[K].KLQGQLIAEQEALYGSKPSPSKPLGGK.[K]	2xDeamidated [Q3; Q5]	1	1	1	Q9FHM4	Q9FHM4 [486-512]	Q9FHM4 1xPhospho [Y499]	1	2906.49		3	969.505	35.0794
High	[K].KLQGQLIAEQEALYGSKPSPSKPLGGK.[K]	2xAcetyl [K17; K]; 1xDeamidated [Q]	1	1	6	Q9FHM4	Q9FHM4 [486-512]	Q9FHM4 2xAcetyl [K502; K]	1	2909.56	5.13709e+06	4	728.15	34.5878
High	[K].KLQGQLIAEQEALYGSKPSPSKPLGGK.[K]	1xGG [K]	1	1	4	Q9FHM4	Q9FHM4 [486-512]		1	2938.6	2.45294e+06	4	735.407	33.1202
High	[K].KLQGQLIAEQEALYGSKPSPSKPLGGK.[K]	1xDeamidated [Q10]; 1xGG [K]	1	1	3	Q9FHM4	Q9FHM4 [486-512]		1	2939.58	979195	4	735.656	33.5444
High	[K].KLQGQLIAEQEALYGSKPSPSKPLGGK.[K]	1xMethyl [K17]; 1xGG [K22]	1	1	1	Q9FHM4	Q9FHM4 [486-512]	Q9FHM4 1xMethyl [K502]	1	2952.62		4	738.905	33.4001
High	[K].KLQGQLIAEQEALYGSKPSPSKPLGGK.[K]	1xAcetyl [K17]; 1xGG [K22]	1	1	1	Q9FHM4	Q9FHM4 [486-512]	Q9FHM4 1xAcetyl [K502]	1	2980.61	2.98281e+06	4	745.915	33.2
High	[K].KLQGQLIAEQEALYGSKPSPSKPLGGK.[K]	1xPhospho [S16]; 1xMethyl [K17]; 1xGG [K22]	1	1	1	Q9FHM4	Q9FHM4 [486-512]	Q9FHM4 1xPhospho [S501]; 1xMethyl [K502]	1	3032.58		3	1011.53	33.4914
High	[K].KLQGQLIAEQEALYGSKPSPSKPLGGK.[K]	1xAcetyl [K22]; 1xGG [K17]	1	1	1	Q9FHM4	Q9FHM4 [486-512]	Q9FHM4 1xAcetyl [K507]; 2xPhospho [S501; S504]	1	3140.54	677172	4	785.896	33.3039
High	[K].KLQGQLIAEQEALYGSKPSPSKPLGGKK.[A]		1	1	5	Q9FHM4	Q9FHM4 [486-513]		2	2952.65	5.06771e+07	3	984.889	30.4688
High	[K].KLQGQLIAEQEALYGSKPSPSKPLGGKK.[A]	1xDeamidated [Q10]	1	1	1	Q9FHM4	Q9FHM4 [486-513]		2	2953.64		2	1477.33	30.2988
High	[K].KLQGQLIAEQEALYGSKPSPSKPLGGKK.[A]	2xDeamidated [Q5; Q10]	1	1	1	Q9FHM4	Q9FHM4 [486-513]		2	2954.62	340038	4	739.416	31.8999
High	[K].KLQGQLIAEQEALYGSKPSPSKPLGGKK.[A]	2xDeamidated [Q5; Q10]; 1xMethyl [K22]	1	1	1	Q9FHM4	Q9FHM4 [486-513]	Q9FHM4 1xMethyl [K507]	2	2968.64	1.63038e+06	4	742.915	30.0439
High	[K].KLQGQLIAEQEALYGSKPSPSKPLGGKK.[A]	2xMethyl [K17; K22]	1	1	2	Q9FHM4	Q9FHM4 [486-513]	Q9FHM4 2xMethyl [K502; K507]	2	2980.68	1643737	4	745.923	30.6926
High	[K].KLQGQLIAEQEALYGSKPSPSKPLGGKK.[A]	1xDeamidated [Q10]; 2xMethyl [K27; K28]	1	1	1	Q9FHM4	Q9FHM4 [486-513]	Q9FHM4 2xMethyl [K512; K513]	2	2981.67		3	994.556	33.5712
High	[K].KLQGQLIAEQEALYGSKPSPSKPLGGKK.[A]	1xAcetyl [K27]	1	1	1	Q9FHM4	Q9FHM4 [486-513]	Q9FHM4 1xAcetyl [K512]	2	2994.66	468186	4	749.414	33.6088
High	[K].KLQGQLIAEQEALYGSKPSPSKPLGGKK.[A]	1xAcetyl [K]; 1xDeamidated [Q10]; 1xMethyl [K]	1	1	4	Q9FHM4	Q9FHM4 [486-513]	Q9FHM4 1xAcetyl [K]; 1xMethyl [K]	2	3009.66	3.22076e+06	5	602.741	30.5351
High	[R].KQSMNPSEMLQSPLVR.[K]	2xDeamidated [Q2; N5]	1	1	1	Q9FHM4	Q9FHM4 [568-583]		1	1846.9	1661396	3	616.3	25.7466
High	[R].KQSMNPSEMLQSPLVR.[K]	1xOxidation [M];1xPhospho [S3]	1	1	5	Q9FHM4	Q9FHM4 [568-583]		1	1860.93	7.97643e+06	3	620.982	32.8835
High	[R].KQSMNPSEMLQSPLVR.[K]	1xDeamidated [N5]; 1xMethyl [K1]; 1xOxidation [M4]	1	1	1	Q9FHM4	Q9FHM4 [568-583]	Q9FHM4 1xMethyl [K568]	1	1875.93		3	625.98	31.4417
High	[R].KQSMNPSEMLQSPLVR.[K]	2xOxidation [M4; M9]; 1xPhospho [S3]	1	1	6	Q9FHM4	Q9FHM4 [568-583]		1	1876.93	162954004	3	626.314	26.811
High	[R].KQSMNPSEMLQSPLVR.[K]	1xDeamidated [N/Q]; 2xOxidation [M4; M9]	1	1	4	Q9FHM4	Q9FHM4 [568-583]		1	1877.91	867095	3	626.644	28.0782
High	[R].KQSMNPSEMLQSPLVR.[K]	1xAcetyl [K1]; 1xPhospho [S3]; 1xDeamidated [N/Q]; 1xOxidation [M]	1	1	4	Q9FHM4	Q9FHM4 [568-583]	Q9FHM4 1xAcetyl [K568]	1	1903.93	2.22762e+07	3	635.318	27.9428
High	[R].KQSMNPSEMLQSPLVR.[K]	1xAcetyl [K1]; 2xDeamidated [Q2; N5]; 1xOxidation [M]	1	1	7	Q9FHM4	Q9FHM4 [568-583]	Q9FHM4 1xAcetyl [K568]	1	1904.91	6.52444e+06	3	635.646	27.261
High	[R].KQSMNPSEMLQSPLVR.[K]	1xAcetyl [K1];1xPhospho [S3]; 2xOxidation [M4; M9]	1	1	1	Q9FHM4	Q9FHM4 [568-583]	Q9FHM4 1xAcetyl [K568]	1	1918.94	942161	3	640.318	24.9159
High	[R].KQSMNPSEMLQSPLVR.[K]	1xAcetyl [K1]; 1xDeamidated [N/Q]; 2xOxidation [M4; M9]	1	1	2	Q9FHM4	Q9FHM4 [568-583]	Q9FHM4 1xAcetyl [K568]	1	1919.92	388110	3	640.64	27.6275
High	[R].KQSMNPSEMLQSPLVR.[K]	1xPhospho [S3]	1	1	1	Q9FHM4	Q9FHM4 [568-583]	Q9FHM4 1xPhospho [S570]	1	1924.9	256402	3	642.305	42.5699
High	[R].KQSMNPSEMLQSPLVR.[K]	1xDeamidated [N5]; 1xPhospho [S]	1	1	3	Q9FHM4	Q9FHM4 [568-583]	Q9FHM4 1xPhospho [S]	1	1925.89	181728	2	963.444	32.4436
High	[R].KQSMNPSEMLQSPLVR.[K]	1xPhospho [S3]; 1xOxidation [M]	1	1	6	Q9FHM4	Q9FHM4 [568-583]	Q9FHM4 1xPhospho [S570]	1	1940.9	9.87348e+06	3	647.637	38.1844
High	[R].KQSMNPSEMLQSPLVR.[K]	1xDeamidated [Q2]; 1xPhospho [S3]; 1xOxidation [M4]	1	1	1	Q9FHM4	Q9FHM4 [568-583]	Q9FHM4 1xPhospho [S570]	1	1941.88		3	647.971	37.75
High	[R].KQSMNPSEMLQSPLVR.[K]	1xPhospho [S3]; 2xOxidation [M4; M9]	1	1	7	Q9FHM4	Q9FHM4 [568-583]	Q9FHM4 1xPhospho [S570]	1	1956.89	1.63791e+08	3	652.969	31.785
High	[R].KQSMNPSEMLQSPLVR.[K]	1xDeamidated [N/Q]; 1xPhospho [S3]; 2xOxidation [M4; M9]	1	1	4	Q9FHM4	Q9FHM4 [568-583]	Q9FHM4 1xPhospho [S570]	1	1957.88	468106	3	653.299	32.7966
High	[R].KQSMNPSEMLQSPLVR.[K]	2xDeamidated [Q2; N5]; 1xGG [K1]	1	1	2	Q9FHM4	Q9FHM4 [568-583]		1	1960.95	554998	3	654.326	28.5036
High	[R].KQSMNPSEMLQSPLVR.[K]	1xAcetyl [K1]; 1xPhospho [S3]; 1xDeamidated [N/Q]; 1xPhospho [S]	1	1	3	Q9FHM4	Q9FHM4 [568-583]	Q9FHM4 1xAcetyl [K568]; 1xPhospho [S]	1	1967.9	200801	2	984.458	39.2318
High	[R].KQSMNPSEMLQSPLVR.[K]	1xAcetyl [K1]; 1xPhospho [S3]; 1xDeamidated [N/Q]; 1xPhospho [S]; 1xOxidation [M]	1	1	7	Q9FHM4	Q9FHM4 [568-583]	Q9FHM4 1xAcetyl [K568]; 1xPhospho [S]	1	1983.89	1.83301e+07	2	992.456	32.3909
High	[K].KRSELEEICR.[K]	1xCarbamidomethyl [C9]	1	1	4	Q9FHM4	Q9FHM4 [322-331]		2	1319.67	1.21599e+08	3	440.563	18.0881
High	[K].IDRVETIR.[K]		1	1	19	Q9FHM4	Q9FHM4 [178-185]		1	1001.57	1.84373e+09	3	334.529	18.8795
High	[K].IDRVETIRK.[H]		1	1	11	Q9FHM4	Q9FHM4 [178-186]		2	1129.67	786092401	3	377.228	12.266
High	[K].LEELHCQLQVLQK.[E]	1xCarbamidomethyl [C6]	1	1	5	Q9FHM4	Q9FHM4 [163-175]		0	1637.87	94259936	2	819.437	32.972
High	[K].LGAAVQK.[L]		1	1	3	Q9FHM4	Q9FHM4 [230-236]		0	686.42	9.79569e+07	2	343.713	11.5941
High	[K].LGAAVQK.[L]	1xDeamidated [Q6]	1	1	1	Q9FHM4	Q9FHM4 [230-236]		0	687.404	2.36533e+06	2	344.205	12.5266
High	[K].LGAAVQKLMEVK.[I]		1	1	1	Q9FHM4	Q9FHM4 [230-241]		1	1286.75	1799760	2	643.877	33.343
High	[K].LGAAVQKLMEVK.[I]	1xOxidation [M9]	1	1	4	Q9FHM4	Q9FHM4 [230-241]		1	1302.74	36696846	2	651.876	25.7185
High	[K].LGAAVQKLMEVK.[I]	1xAcetyl [K]; 1xDeamidated [Q6]; 1xMethyl [K]	1	1	2	Q9FHM4	Q9FHM4 [230-241]	Q9FHM4 1xAcetyl [K]; 1xMethyl [K]	1	1343.76	7.18461e+06	2	672.389	27.4941
High	[K].LGAAVQKLMEVK.[I]	1xAcetyl [K7]; 1xDeamidated [Q6]; 1xMethyl [K12]; 1xOxidation [M9]	1	1	1	Q9FHM4	Q9FHM4 [230-241]	Q9FHM4 1xAcetyl [K236]; 1xMethyl [K241]	1	1359.76	2.18265e+06	2	680.387	25.6209
High	[K].LGAAVQKLMEVK.[I]	2xAcetyl [K7; K12]	1	1	1	Q9FHM4	Q9FHM4 [230-241]	Q9FHM4 2xAcetyl [K236; K241]	1	1370.77	1.02097e+06	2	685.895	29.0889
High	[K].IKEEALSRK.[E]		1	1	2	Q9FHM4	Q9FHM4 [371-379]		2	1073.63	1596631	3	358.549	11.5355
High	[R].ILPELEEMQK.[R]		1	1	6	Q9FHM4	Q9FHM4 [108-117]		0	1229.64	66391916	2	615.326	37.9111
High	[R].ILPELEEMQK.[R]	1xOxidation [M8]	1	1	22	Q9FHM4	Q9FHM4 [108-117]		0	1245.64	7.335e+08	2	623.325	35.4321
High	[R].ILPELEEMQKR.[K]		1	1	7	Q9FHM4	Q9FHM4 [108-118]		1	1385.75	1.77235e+08	3	462.587	32.8624
High	[R].ILPELEEMQKR.[K]	1xOxidation [M8]	1	1	20	Q9FHM4	Q9FHM4 [108-118]		1	1401.74	1.88376e+09	3	467.918	32.3502
High	[R].ILPELEEMQKR.[K]	1xAcetyl [K10]; 1xDeamidated [Q9]	1	1	8	Q9FHM4	Q9FHM4 [108-118]	Q9FHM4 1xAcetyl [K117]	1	1428.74	218012791	3	476.922	27.904
High	[R].ILPELEEMQKR.[K]	1xAcetyl [K10]; 1xDeamidated [Q9]; 1xOxidation [M8]	1	1	1	Q9FHM4	Q9FHM4 [108-118]	Q9FHM4 1xAcetyl [K117]	1	1444.74		2	722.874	28.0283
High	[R].LLSMLEEYNILR.[Q]		1	1	27	Q9FHM4	Q9FHM4 [460-471]		0	1493.8	1.09839e+08	2	747.405	54.2506
High	[R].LLSMLEEYNILR.[Q]	1xOxidation [M4]	1	1	30	Q9FHM4	Q9FHM4 [460-471]		0	1509.8	7.03482e+08	2	755.403	53.0702
High	[R].LLSMLEEYNILRQEREEEHR.[R]	1xOxidation [M4]	1	1	1	Q9FHM4	Q9FHM4 [460-479]		2	2603.29	1.06393e+06	5	521.463	35.8984
High	[K].LMEVKIQR.[M]		1	1	1	Q9FHM4	Q9FHM4 [237-244]		1	1016.59	3080647	2	508.8	23.5988
High	[K].LMEVKIQR.[M]	1xOxidation [M2]	1	1	4	Q9FHM4	Q9FHM4 [237-244]		1	1032.59	45192828	2	516.797	18.029
High	[K].LMEVKIQR.[M]	1xOxidation [M2]; 1xGG [K5]	1	1	1	Q9FHM4	Q9FHM4 [237-244]		1	1146.63	353066	2	573.819	18.7193
High	[R].LMSEKPEVVEYSFEERRLAFMLQSECR.[L]	1xAcetyl [K5]; 1xCarbamidomethyl [C26]; 1xPhospho [S3]; 1xOxidation [M2]	1	1	1	Q9FHM4	Q9FHM4 [679-705]	Q9FHM4 1xAcetyl [K683]	2	3501.59	7.15715e+06	4	876.158	33.7737
High	[K].LPGMVEALASK.[T]		1	1	10	Q9FHM4	Q9FHM4 [431-441]		0	1115.61	223417712	2	558.31	38.1701
High	[K].LPGMVEALASK.[T]	1xOxidation [M4]	1	1	34	Q9FHM4	Q9FHM4 [431-441]		0	1131.61	1.93608e+09	2	566.306	32.0572
High	[K].LQGQLIAEQEALYGSKPSPSKPLGGK.[K]		1	1	35	Q9FHM4	Q9FHM4 [487-512]		0	2696.46	1.15892e+09	4	674.872	35.658
High	[K].LQGQLIAEQEALYGSKPSPSKPLGGK.[K]	1xDeamidated [Q]	1	1	7	Q9FHM4	Q9FHM4 [487-512]		0	2697.45	1.11229e+07	4	675.119	36.5111
High	[K].LQGQLIAEQEALYGSKPSPSKPLGGK.[K]	2xDeamidated [Q4; Q9]	1	1	1	Q9FHM4	Q9FHM4 [487-512]		0	2698.43	173697	3	900.156	40.1747
High	[K].LQGQLIAEQEALYGSKPSPSKPLGGK.[K]	1xDeamidated [Q9]; 1xMethyl [K16]	1	1	5	Q9FHM4	Q9FHM4 [487-512]	Q9FHM4 1xMethyl [K502]	0	2711.46	1.43831e+07	4	678.616	35.5738
High	[K].LQGQLIAEQEALYGSKPSPSKPLGGK.[K]	2xDeamidated [Q4; Q]; 1xMethyl [K16]	1	1	12	Q9FHM4	Q9FHM4 [487-512]	Q9FHM4 1xMethyl [K502]	0	2712.45	1.84537e+07	4	678.867	35.1319
High	[K].LQGQLIAEQEALYGSKPSPSKPLGGK.[K]	2xMethyl [K16; K21]	1	1	1	Q9FHM4	Q9FHM4 [487-512]	Q9FHM4 2xMethyl [K502; K507]	0	2724.49	407190	4	681.873	41.316
High	[K].LQGQLIAEQEALYGSKPSPSKPLGGK.[K]	1xDeamidated [Q9]; 2xMethyl [K16; K21]	1	1	3	Q9FHM4	Q9FHM4 [487-512]	Q9FHM4 2xMethyl [K502; K507]	0	2725.48		4	682.12	35.3929
High	[K].LQGQLIAEQEALYGSKPSPSKPLGGK.[K]	1xAcetyl [K16]	1	1	3	Q9FHM4	Q9FHM4 [487-512]	Q9FHM4 1xAcetyl [K502]	0	2738.47	569277	3	913.503	36.3152
High	[K].LQGQLIAEQEALYGSKPSPSKPLGGK.[K]	1xDeamidated [Q9]; 3xMethyl [K16; K21; K26]	1	1	1	Q9FHM4	Q9FHM4 [487-512]	Q9FHM4 3xMethyl [K502; K507; K512]	0	2739.49		3	913.833	35.4402
High	[K].LQGQLIAEQEALYGSKPSPSKPLGGK.[K]	1xAcetyl [K16]; 2xDeamidated [Q4; Q9]	1	1	1	Q9FHM4	Q9FHM4 [487-512]	Q9FHM4 1xAcetyl [K502]	0	2740.44		3	914.149	35.1203
High	[K].LQGQLIAEQEALYGSKPSPSKPLGGK.[K]	1xAcetyl [K]; 1xDeamidated [Q9]; 1xMethyl [K]	1	1	6	Q9FHM4	Q9FHM4 [487-512]	Q9FHM4 1xAcetyl [K]; 1xMethyl [K]	0	2753.47	52987241	4	689.127	33.6035
High	[K].LQGQLIAEQEALYGSKPSPSKPLGGK.[K]	2xAcetyl [K16; K21]; 1xDeamidated [Q9]	1	1	3	Q9FHM4	Q9FHM4 [487-512]	Q9FHM4 2xAcetyl [K502; K507]	0	2781.47	1534822	4	696.126	34.6802
High	[K].LQGQLIAEQEALYGSKPSPSKPLGGK.[K]	1xGG [K16]	1	1	1	Q9FHM4	Q9FHM4 [487-512]		0	2810.5	894397	4	703.383	35.7364
High	[K].LQGQLIAEQEALYGSKPSPSKPLGGK.[K]	2xMethyl [K21; K26]; 1xGG [K16]	1	1	1	Q9FHM4	Q9FHM4 [487-512]	Q9FHM4 2xMethyl [K507; K512]	0	2838.54		4	710.386	35.0753
High	[K].LQGQLIAEQEALYGSKPSPSKPLGGKK.[A]		1	1	7	Q9FHM4	Q9FHM4 [487-513]		1	2824.56	1.14626e+08	4	706.895	31.6975
High	[K].LQGQLIAEQEALYGSKPSPSKPLGGKK.[A]	1xDeamidated [Q9]	1	1	1	Q9FHM4	Q9FHM4 [487-513]		1	2825.54		2	1413.28	31.4223
High	[K].LQGQLIAEQEALYGSKPSPSKPLGGKK.[A]	2xMethyl [K16; K21]	1	1	1	Q9FHM4	Q9FHM4 [487-513]	Q9FHM4 2xMethyl [K502; K507]	1	2852.59	1368097	4	713.897	31.8225
High	[K].LQGQLIAEQEALYGSKPSPSKPLGGKK.[A]	1xAcetyl [K26]	1	1	1	Q9FHM4	Q9FHM4 [487-513]	Q9FHM4 1xAcetyl [K512]	1	2866.57		3	956.2	31.9409
High	[K].LQGQLIAEQEALYGSKPSPSKPLGGKK.[A]	1xAcetyl [K26]; 2xDeamidated [Q4; Q9]	1	1	1	Q9FHM4	Q9FHM4 [487-513]	Q9FHM4 1xAcetyl [K512]	1	2868.54	528993	4	717.892	31.8305
High	[K].LQGQLIAEQEALYGSKPSPSKPLGGKK.[A]	1xAcetyl [K]; 1xDeamidated [Q9]; 1xMethyl [K]	1	1	2	Q9FHM4	Q9FHM4 [487-513]	Q9FHM4 1xAcetyl [K]; 1xMethyl [K]	1	2881.57	9.22342e+06	4	721.151	31.3537
High	[R].LSLGAAMHQTPKPNKK.[A]		1	1	5	Q9FHM4	Q9FHM4 [527-542]		1	1720.95	2.74399e+07	3	574.323	19.534
High	[R].LSLGAAMHQTPKPNKK.[A]	1xOxidation [M7]	1	1	14	Q9FHM4	Q9FHM4 [527-542]		1	1736.95	4.32601e+08	5	348.195	13.748
High	[R].LSLGAAMHQTPKPNKK.[A]	1xDeamidated [N14]; 1xOxidation [M7]	1	1	5	Q9FHM4	Q9FHM4 [527-542]		1	1737.93	1.89795e+07	2	869.47	15.7565
High	[R].LSLGAAMHQTPKPNKK.[A]	2xDeamidated [Q9; N14]; 1xMethyl [K12]; 1xOxidation [M7]	1	1	2	Q9FHM4	Q9FHM4 [527-542]	Q9FHM4 1xMethyl [K538]	1	1752.93	7596160	3	584.987	15.5393
High	[R].LSLGAAMHQTPKPNKK.[A]	1xAcetyl [K12]; 2xDeamidated [Q9; N14]	1	1	2	Q9FHM4	Q9FHM4 [527-542]	Q9FHM4 1xAcetyl [K538]	1	1764.93	4.07268e+06	4	441.992	21.1481
High	[R].LSLGAAMHQTPKPNKK.[A]	1xAcetyl [K15]; 1xDeamidated [N14]; 1xOxidation [M7]	1	1	1	Q9FHM4	Q9FHM4 [527-542]	Q9FHM4 1xAcetyl [K541]	1	1779.94	1.15643e+06	3	593.986	36.3995
High	[R].LSLGAAMHQTPKPNKK.[A]	1xAcetyl [K]; 1xDeamidated [N14]; 1xMethyl [K]; 1xOxidation [M7]	1	1	5	Q9FHM4	Q9FHM4 [527-542]	Q9FHM4 1xAcetyl [K]; 1xMethyl [K]	1	1793.96	2.00069e+07	4	449.248	13.6276
High	[R].LSLGAAMHQTPKPNKK.[A]	2xDeamidated [Q9; N14]; 1xMethyl [K15]; 1xGG [K12]	1	1	1	Q9FHM4	Q9FHM4 [527-542]	Q9FHM4 1xMethyl [K541]	1	1850.98	1917657	3	617.665	37.7922
High	[K].MKELVLK.[K]		1	1	4	Q9FHM4	Q9FHM4 [315-321]		1	860.527	57329428	2	430.767	20.7597
High	[K].MKELVLK.[K]	1xOxidation [M1]	1	1	10	Q9FHM4	Q9FHM4 [315-321]		1	876.522	6.56686e+08	2	438.765	16.1763
High	[K].MKELVLK.[K]	1xAcetyl [K2]; 1xOxidation [M1]	1	1	1	Q9FHM4	Q9FHM4 [315-321]	Q9FHM4 1xAcetyl [K316]	1	918.533	529119	2	459.772	27.7595
High	[K].MKELVLK.[K]	1xOxidation [M1]; 1xGG [K2]	1	1	1	Q9FHM4	Q9FHM4 [315-321]		1	990.565	2.0574e+06	2	495.787	17.5823
High	[K].MKELVLKK.[R]		1	1	2	Q9FHM4	Q9FHM4 [315-322]		2	988.622	6993280	2	494.815	15.1009
High	[K].MKELVLKK.[R]	1xAcetyl [K7]; 1xOxidation [M1]	1	1	1	Q9FHM4	Q9FHM4 [315-322]	Q9FHM4 1xAcetyl [K321]	2	1046.63	436596	2	523.818	19.2223
High	[R].MSTGGASNRRLSLGAAMHQTPKPNK.[K]	1xDeamidated [N24]; 1xPhospho [S/T]	1	1	2	Q9FHM4	Q9FHM4 [517-541]	Q9FHM4 1xPhospho [S/T]	2	2691.29	1.41103e+07	4	673.579	38.7786
High	[R].MSTGGASNRRLSLGAAMHQTPKPNK.[K]	1xAcetyl [K25]; 1xPhospho [S12]; 1xOxidation [M17]	1	1	1	Q9FHM4	Q9FHM4 [517-541]	Q9FHM4 1xAcetyl [K541]; 1xPhospho [S528]	2	2748.31	7303777	4	687.834	38.2166
High	[R].NLVTKLPGMVEALASK.[T]		1	1	2	Q9FHM4	Q9FHM4 [426-441]		1	1670.95	2.75569e+06	2	835.979	47.6678
High	[R].NLVTKLPGMVEALASK.[T]	1xOxidation [M9]	1	1	5	Q9FHM4	Q9FHM4 [426-441]		1	1686.95	1.69588e+07	2	843.977	39.8031
High	[R].NLVTKLPGMVEALASK.[T]	1xAcetyl [K5]; 1xOxidation [M9]	1	1	2	Q9FHM4	Q9FHM4 [426-441]	Q9FHM4 1xAcetyl [K430]	1	1728.96	829278	2	864.984	47.681
High	[R].NQFIVVMEQIDSITNDIK.[G]		1	1	14	Q9FHM4	Q9FHM4 [124-141]		0	2107.07	4.06779e+07	2	1054.04	63.6965
High	[R].NQFIVVMEQIDSITNDIK.[G]	1xDeamidated [N15]	1	1	5	Q9FHM4	Q9FHM4 [124-141]		0	2108.06	1055673	3	703.356	59.2073
High	[R].NQFIVVMEQIDSITNDIK.[G]	1xOxidation [M7]	1	1	45	Q9FHM4	Q9FHM4 [124-141]		0	2123.07	2.00385e+08	3	708.361	55.3939
High	[R].NQFIVVMEQIDSITNDIK.[G]	1xDeamidated [N/Q]; 1xOxidation [M7]	1	1	8	Q9FHM4	Q9FHM4 [124-141]		0	2124.05	6.63473e+06	2	1062.53	63.7029
High	[R].NQFIVVMEQIDSITNDIK.[G]	2xDeamidated [Q2; N15]; 1xOxidation [M7]	1	1	1	Q9FHM4	Q9FHM4 [124-141]		0	2125.04		2	1063.03	50.5265
High	[R].NQFIVVMEQIDSITNDIK.[G]	1xAcetyl [K18]; 1xDeamidated [N15]	1	1	1	Q9FHM4	Q9FHM4 [124-141]	Q9FHM4 1xAcetyl [K141]	0	2150.07	5331536	2	1075.54	58.38
High	[R].NQFIVVMEQIDSITNDIKGQGELVHSEPLIDETNLSMR.[K]	2xOxidation [M7; M37]	1	1	1	Q9FHM4	Q9FHM4 [124-161]		1	4345.13	3.28651e+06	4	1087.04	56.6827
High	[R].NQFIVVMEQIDSITNDIKGQGELVHSEPLIDETNLSMR.[K]	1xAcetyl [K18]; 1xDeamidated [N34]; 1xMethyl [R38]; 1xOxidation [M7]	1	1	2	Q9FHM4	Q9FHM4 [124-161]	Q9FHM4 1xAcetyl [K141]; 1xMethyl [R161]	1	4386.15	3.73661e+06	5	878.038	54.0298
High	[R].NQFIVVMEQIDSITNDIKGQGELVHSEPLIDETNLSMR.[K]	1xAcetyl [K18]; 2xOxidation [M7; M37]	1	1	1	Q9FHM4	Q9FHM4 [124-161]	Q9FHM4 1xAcetyl [K141]	1	4387.14	1.87315e+06	4	1097.55	50.2813
High	[R].NQFIVVMEQIDSITNDIKGQGELVHSEPLIDETNLSMRK.[L]	2xDeamidated [Q9; Q20]	1	1	1	Q9FHM4	Q9FHM4 [124-162]		2	4443.21	393910	5	889.444	53.6123
High	[R].QAIADAEAQLAAICSAMGERPVHIR.[Q]	1xCarbamidomethyl [C14]	1	1	8	Q9FHM4	Q9FHM4 [68-92]		0	2678.35	2.24559e+07	4	670.343	47.9269
High	[R].QAIADAEAQLAAICSAMGERPVHIR.[Q]	1xCarbamidomethyl [C14]; 1xDeamidated [Q9]	1	1	1	Q9FHM4	Q9FHM4 [68-92]		0	2679.33		2	1340.18	47.8335
High	[R].QAIADAEAQLAAICSAMGERPVHIR.[Q]	1xCarbamidomethyl [C14]; 1xDeamidated [Q]; 1xMethyl [R20]	1	1	3	Q9FHM4	Q9FHM4 [68-92]	Q9FHM4 1xMethyl [R87]	0	2693.35	3.23592e+06	3	898.453	40.9953
High	[R].QAIADAEAQLAAICSAMGERPVHIR.[Q]	1xCarbamidomethyl [C14]; 1xOxidation [M17]	1	1	12	Q9FHM4	Q9FHM4 [68-92]		0	2694.35	243907668	4	674.342	42.5344
High	[R].QAIADAEAQLAAICSAMGERPVHIR.[Q]	1xCarbamidomethyl [C14]; 1xDeamidated [Q9]; 1xOxidation [M17]	1	1	3	Q9FHM4	Q9FHM4 [68-92]		0	2695.33	1.23476e+06	4	674.591	44.7018
High	[R].QAIADAEAQLAAICSAMGERPVHIR.[Q]	1xCarbamidomethyl [C14]; 2xDeamidated [Q1; Q9]; 1xMethyl [R20]; 1xOxidation [M17]	1	1	2	Q9FHM4	Q9FHM4 [68-92]	Q9FHM4 1xMethyl [R87]	0	2710.33	4.65533e+06	4	678.336	49.9565
High	[R].QAIADAEAQLAAICSAMGERPVHIR.[Q]	1xCarbamidomethyl [C14]; 1xDeamidated [Q9]; 2xMethyl [R20; R25]; 1xOxidation [M17]	1	1	1	Q9FHM4	Q9FHM4 [68-92]	Q9FHM4 2xMethyl [R87; R92]	0	2723.36		4	681.59	42.4121
High	[R].QAIADAEAQLAAICSAMGERPVHIR.[Q]	1xCarbamidomethyl [C14]; 1xPhospho [S15]	1	1	3	Q9FHM4	Q9FHM4 [68-92]	Q9FHM4 1xPhospho [S82]	0	2758.32	4.39792e+06	4	690.332	39.6331
High	[R].QAIADAEAQLAAICSAMGERPVHIR.[Q]	1xCarbamidomethyl [C14]; 1xPhospho [S15]; 1xMethyl [R20]	1	1	3	Q9FHM4	Q9FHM4 [68-92]	Q9FHM4 1xPhospho [S82]; 1xMethyl [R87]	0	2772.33		4	693.833	47.81
High	[R].QAIADAEAQLAAICSAMGERPVHIR.[Q]	1xCarbamidomethyl [C14]; 1xDeamidated [Q9]; 1xPhospho [S15]; 1xMethyl [R20]	1	1	2	Q9FHM4	Q9FHM4 [68-92]	Q9FHM4 1xPhospho [S82]; 1xMethyl [R87]	0	2773.32	197785	3	925.109	47.9323
High	[R].QAIADAEAQLAAICSAMGERPVHIR.[Q]	1xCarbamidomethyl [C14]; 1xPhospho [S15]; 1xOxidation [M17]	1	1	1	Q9FHM4	Q9FHM4 [68-92]	Q9FHM4 1xPhospho [S82]	0	2774.31	881404	3	925.44	43.5268
High	[R].QAIADAEAQLAAICSAMGERPVHIR.[Q]	1xCarbamidomethyl [C14]; 1xPhospho [S15]; 2xMethyl [R20; R25]	1	1	1	Q9FHM4	Q9FHM4 [68-92]	Q9FHM4 1xPhospho [S82]; 2xMethyl [R87; R92]	0	2786.35		4	697.339	43.1107
High	[R].QAIADAEAQLAAICSAMGERPVHIR.[Q]	1xCarbamidomethyl [C14]; 1xDeamidated [Q9]; 1xPhospho [S15]; 2xMethyl [R20; R25]	1	1	3	Q9FHM4	Q9FHM4 [68-92]	Q9FHM4 1xPhospho [S82]; 2xMethyl [R87; R92]	0	2787.33	3.68333e+06	4	697.582	46.488
High	[R].QAIADAEAQLAAICSAMGERPVHIR.[Q]	1xCarbamidomethyl [C14]; 1xPhospho [S15]; 1xMethyl [R20]; 1xOxidation [M17]	1	1	1	Q9FHM4	Q9FHM4 [68-92]	Q9FHM4 1xPhospho [S82]; 1xMethyl [R87]	0	2788.33		2	1394.66	43.9665
High	[R].QAIADAEAQLAAICSAMGERPVHIRQSDQSVGSLK.[Q]	1xCarbamidomethyl [C14]; 1xDeamidated [Q29]; 2xMethyl [R20; K35]; 1xOxidation [M17]	1	1	1	Q9FHM4	Q9FHM4 [68-102]	Q9FHM4 2xMethyl [R87; K102]	1	3752.87	1.3646e+06	5	751.373	46.4867
High	[R].QAIADAEAQLAAICSAMGERPVHIRQSDQSVGSLK.[Q]	1xCarbamidomethyl [C14]; 2xPhospho [S27; S30]; 1xMethyl [K35]; 1xOxidation [M17]	1	1	1	Q9FHM4	Q9FHM4 [68-102]	Q9FHM4 2xPhospho [S94; S97]; 1xMethyl [K102]	1	3897.8	1.04603e+06	5	780.372	45.2859
High	[R].QAIADAEAQLAAICSAMGERPVHIRQSDQSVGSLKQELGR.[I]	1xCarbamidomethyl [C14]; 1xPhospho [S30]; 1xMethyl [R20]; 1xOxidation [M17]	1	1	1	Q9FHM4	Q9FHM4 [68-107]	Q9FHM4 1xPhospho [S97]; 1xMethyl [R87]	2	4401.14	1388607	4	1101.04	56.1693
High	[R].QSDQSVGSLK.[Q]		1	1	14	Q9FHM4	Q9FHM4 [93-102]		0	1048.53	1.02549e+09	2	524.768	15.4132
High	[R].QSDQSVGSLK.[Q]	1xDeamidated [Q]	1	1	3	Q9FHM4	Q9FHM4 [93-102]		0	1049.51	1.50668e+07	2	525.259	17.6791
High	[R].QSDQSVGSLK.[Q]	1xPhospho [S2]	1	1	1	Q9FHM4	Q9FHM4 [93-102]	Q9FHM4 1xPhospho [S94]	0	1128.49	1.47794e+06	2	564.751	21.0575
High	[R].QSDQSVGSLKQELGR.[I]		1	1	8	Q9FHM4	Q9FHM4 [93-107]		1	1631.83	8.46237e+08	2	816.421	27.2546
High	[R].QSDQSVGSLKQELGR.[I]	1xDeamidated [Q]	1	1	3	Q9FHM4	Q9FHM4 [93-107]		1	1632.82	1.74604e+07	3	544.945	28.3292
High	[R].QSDQSVGSLKQELGR.[I]	1xDeamidated [Q11]; 1xMethyl [K10]	1	1	1	Q9FHM4	Q9FHM4 [93-107]	Q9FHM4 1xMethyl [K102]	1	1646.83		3	549.612	25.8951
High	[R].QSDQSVGSLKQELGR.[I]	2xDeamidated [Q4; Q11]; 1xMethyl [K10]	1	1	5	Q9FHM4	Q9FHM4 [93-107]	Q9FHM4 1xMethyl [K102]	1	1647.82	908277	2	824.417	25.1085
High	[R].QSDQSVGSLKQELGR.[I]	1xAcetyl [K10]; 2xDeamidated [Q1; Q4]	1	1	1	Q9FHM4	Q9FHM4 [93-107]	Q9FHM4 1xAcetyl [K102]	1	1675.81	534076	2	838.412	27.2076
High	[R].QSDQSVGSLKQELGR.[I]	1xAcetyl [K10]; 1xDeamidated [Q11]; 1xMethyl [R15]	1	1	4	Q9FHM4	Q9FHM4 [93-107]	Q9FHM4 1xAcetyl [K102]; 1xMethyl [R107]	1	1688.84	2.82124e+07	3	563.624	27.1088
High	[R].QSDQSVGSLKQELGR.[I]	1xPhospho [S2]	1	1	1	Q9FHM4	Q9FHM4 [93-107]	Q9FHM4 1xPhospho [S94]	1	1711.8	463346	2	856.402	31.7274
High	[R].QSDQSVGSLKQELGR.[I]	1xGG [K10]	1	1	1	Q9FHM4	Q9FHM4 [93-107]		1	1745.88		2	873.443	27.5536
High	[K].QSMNPSEMLQSPLVR.[K]		1	1	2	Q9FHM4	Q9FHM4 [569-583]		0	1716.84	825320	2	858.922	43.8338
High	[K].QSMNPSEMLQSPLVR.[K]	1xPhospho [S3]; 1xOxidation [M]	1	1	10	Q9FHM4	Q9FHM4 [569-583]		0	1732.84	2.13026e+07	2	866.922	38.9155
High	[K].QSMNPSEMLQSPLVR.[K]	1xDeamidated [Q1]; 1xOxidation [M8]	1	1	1	Q9FHM4	Q9FHM4 [569-583]		0	1733.82		2	867.42	44.7099
High	[K].QSMNPSEMLQSPLVR.[K]	1xPhospho [S3]; 2xOxidation [M3; M8]	1	1	9	Q9FHM4	Q9FHM4 [569-583]		0	1748.83	3.23954e+08	3	583.615	31.85
High	[K].QSMNPSEMLQSPLVR.[K]	1xDeamidated [N/Q]; 2xOxidation [M3; M8]	1	1	4	Q9FHM4	Q9FHM4 [569-583]		0	1749.81	5.03395e+06	2	875.413	33.5865
High	[R].RGLDIAGLPSR.[K]		1	1	7	Q9FHM4	Q9FHM4 [557-567]		1	1154.66	305883435	2	577.835	30.8452
High	[R].RGLDIAGLPSRK.[Q]		1	1	6	Q9FHM4	Q9FHM4 [557-568]		2	1282.76	201391482	3	428.258	25.0016
High	[R].RLSLGAAMHQTPKPNK.[K]		1	1	5	Q9FHM4	Q9FHM4 [526-541]		1	1748.96	1.20049e+07	3	583.659	21.0085
High	[R].RLSLGAAMHQTPKPNK.[K]	1xOxidation [M8]	1	1	12	Q9FHM4	Q9FHM4 [526-541]		1	1764.95	189660215	4	441.994	15.5331
High	[R].RLSLGAAMHQTPKPNK.[K]	1xDeamidated [N/Q]; 1xOxidation [M8]	1	1	3	Q9FHM4	Q9FHM4 [526-541]		1	1765.94	1.55861e+06	4	442.242	16.8114
High	[R].RLSLGAAMHQTPKPNK.[K]	1xAcetyl [K13]; 1xDeamidated [Q10]	1	1	3	Q9FHM4	Q9FHM4 [526-541]	Q9FHM4 1xAcetyl [K538]	1	1791.95	1.08809e+07	4	448.746	17.7295
High	[R].RLSLGAAMHQTPKPNK.[K]	1xDeamidated [Q10]; 2xMethyl [K13; K16]; 1xOxidation [M8]	1	1	1	Q9FHM4	Q9FHM4 [526-541]	Q9FHM4 2xMethyl [K538; K541]	1	1793.97	7515529	2	897.483	38.4242
High	[R].RLSLGAAMHQTPKPNK.[K]	1xAcetyl [K16]; 1xDeamidated [N15]; 1xMethyl [K13]	1	1	2	Q9FHM4	Q9FHM4 [526-541]	Q9FHM4 1xAcetyl [K541]; 1xMethyl [K538]	1	1805.97	4.37007e+06	4	452.25	11.5343
High	[R].RLSLGAAMHQTPKPNK.[K]	1xAcetyl [K16]; 1xDeamidated [N15]; 1xMethyl [K13]; 1xOxidation [M8]	1	1	3	Q9FHM4	Q9FHM4 [526-541]	Q9FHM4 1xAcetyl [K541]; 1xMethyl [K538]	1	1821.96	9482089	4	456.25	16.0316
High	[R].RLSLGAAMHQTPKPNK.[K]	1xAcetyl [K16]; 1xMethyl [K13]	1	1	1	Q9FHM4	Q9FHM4 [526-541]	Q9FHM4 1xPhospho [S528]	1	1828.93	4582069	4	457.987	24.9771
High	[R].RLSLGAAMHQTPKPNKK.[A]		1	1	1	Q9FHM4	Q9FHM4 [526-542]		2	1877.05	1.20974e+06	4	470.019	18.4177
High	[R].RLSLGAAMHQTPKPNKK.[A]	1xOxidation [M8]	1	1	11	Q9FHM4	Q9FHM4 [526-542]		2	1893.05	4.72796e+07	4	474.018	12.9412
High	[R].RLSLGAAMHQTPKPNKK.[A]	1xDeamidated [N15]; 1xOxidation [M8]	1	1	4	Q9FHM4	Q9FHM4 [526-542]		2	1894.03	6.06465e+06	5	379.612	14.4442
High	[R].RLSLGAAMHQTPKPNKK.[A]	2xDeamidated [Q10; N15]; 1xMethyl [K/R]; 1xOxidation [M8]	1	1	3	Q9FHM4	Q9FHM4 [526-542]	Q9FHM4 1xMethyl [R/K]	2	1909.03	1.98297e+06	4	478.012	11.5746
High	[R].RLSLGAAMHQTPKPNKK.[A]	1xAcetyl [K13]; 1xDeamidated [N15]	1	1	2	Q9FHM4	Q9FHM4 [526-542]	Q9FHM4 1xAcetyl [K538]	2	1920.05	1.40765e+06	4	480.77	15.197
High	[R].RLSLGAAMHQTPKPNKK.[A]	1xAcetyl [K13]; 2xDeamidated [Q10; N15]	1	1	1	Q9FHM4	Q9FHM4 [526-542]	Q9FHM4 1xAcetyl [K538]	2	1921.03	3.04937e+06	4	481.016	17.6462
High	[R].RNQFIVVMEQIDSITNDIK.[G]		1	1	15	Q9FHM4	Q9FHM4 [123-141]		1	2263.18	4.46294e+07	2	1132.09	58.1192
High	[R].RNQFIVVMEQIDSITNDIK.[G]	1xDeamidated [N16]	1	1	2	Q9FHM4	Q9FHM4 [123-141]		1	2264.16	234467	3	755.398	53.5153
High	[R].RNQFIVVMEQIDSITNDIK.[G]	1xOxidation [M8]	1	1	23	Q9FHM4	Q9FHM4 [123-141]		1	2279.17	1.09059e+08	3	760.395	49.9763
High	[R].RNQFIVVMEQIDSITNDIK.[G]	1xDeamidated [N/Q]; 1xOxidation [M8]	1	1	10	Q9FHM4	Q9FHM4 [123-141]		1	2280.15	5.24082e+06	3	760.723	45.6162
High	[R].RNQFIVVMEQIDSITNDIK.[G]	2xDeamidated [Q3; N/Q]; 1xOxidation [M8]	1	1	2	Q9FHM4	Q9FHM4 [123-141]		1	2281.14		3	761.057	45.1908
High	[R].RNQFIVVMEQIDSITNDIK.[G]	2xDeamidated [Q3; Q10]; 1xMethyl [R1]; 1xOxidation [M8]	1	1	3	Q9FHM4	Q9FHM4 [123-141]	Q9FHM4 1xMethyl [R123]	1	2295.15	1.92389e+06	3	765.726	49.519
High	[R].RNQFIVVMEQIDSITNDIK.[G]	1xAcetyl [K19]; 1xDeamidated [N16]	1	1	3	Q9FHM4	Q9FHM4 [123-141]	Q9FHM4 1xAcetyl [K141]	1	2306.17	5.71985e+06	3	769.399	53.3284
High	[R].RNQFIVVMEQIDSITNDIK.[G]	1xGG [K19]	1	1	1	Q9FHM4	Q9FHM4 [123-141]		1	2377.22	729654	3	793.078	42.1025
High	[R].RNQFIVVMEQIDSITNDIKGQGELVHSEPLIDETNLSMR.[K]	2xOxidation [M8; M38]	1	1	1	Q9FHM4	Q9FHM4 [123-161]		2	4501.23	1.51386e+06	5	901.052	54.1172
High	[R].RNQFIVVMEQIDSITNDIKGQGELVHSEPLIDETNLSMR.[K]	1xDeamidated [N/Q]; 2xOxidation [M8; M38]	1	1	2	Q9FHM4	Q9FHM4 [123-161]		2	4502.22	1.15368e+06	4	1126.31	54.0788
High	[R].RNQFIVVMEQIDSITNDIKGQGELVHSEPLIDETNLSMR.[K]	1xAcetyl [K19]; 1xDeamidated [N16]; 1xMethyl [R39]; 1xOxidation [M8]	1	1	1	Q9FHM4	Q9FHM4 [123-161]	Q9FHM4 1xAcetyl [K141]; 1xMethyl [R161]	2	4542.25	1.67567e+06	5	909.258	51.8566
High	[K].RSELEEICR.[K]	1xCarbamidomethyl [C8]	1	1	7	Q9FHM4	Q9FHM4 [323-331]		1	1191.58	1.70488e+08	2	596.293	21.994
High	[K].RSELEEICR.[K]	1xCarbamidomethyl [C8]; 1xMethyl [R9]	1	1	2	Q9FHM4	Q9FHM4 [323-331]	Q9FHM4 1xMethyl [R331]	1	1205.59	3.2063e+06	2	603.3	22.9095
High	[K].RSELEEICRK.[T]	1xCarbamidomethyl [C8]	1	1	4	Q9FHM4	Q9FHM4 [323-332]		2	1319.67	1.13889e+08	2	660.34	17.2877
High	[R].SELEEICR.[K]	1xCarbamidomethyl [C7]	1	1	3	Q9FHM4	Q9FHM4 [324-331]		0	1035.48	2.13073e+08	2	518.243	26.0963
High	[R].SELEEICR.[K]	1xCarbamidomethyl [C7]; 1xMethyl [R8]	1	1	2	Q9FHM4	Q9FHM4 [324-331]	Q9FHM4 1xMethyl [R331]	0	1049.49	3.99188e+06	2	525.25	26.6007
High	[R].SELEEICRK.[T]	1xCarbamidomethyl [C7]	1	1	6	Q9FHM4	Q9FHM4 [324-332]		1	1163.57	1.9032e+08	2	582.29	20.3032
High	[R].SLSDHTIEK.[L]		1	1	16	Q9FHM4	Q9FHM4 [221-229]		0	1029.52	2.47865e+09	3	343.845	15.6272
High	[R].SLSDHTIEKLGAAVQK.[L]		1	1	1	Q9FHM4	Q9FHM4 [221-236]		1	1696.92	11070282	2	848.965	29.875
High	[R].SLSDHTIEKLGAAVQK.[L]	1xAcetyl [K9]	1	1	2	Q9FHM4	Q9FHM4 [221-236]	Q9FHM4 1xAcetyl [K229]	1	1738.93	5355507	3	580.316	37.9377
High	[K].TIVWEQENGIEFLYDGIR.[L]		1	1	28	Q9FHM4	Q9FHM4 [442-459]		0	2182.08	1.37185e+07	2	1091.54	57.1208
High	[K].TIVWEQENGIEFLYDGIR.[L]	1xDeamidated [N/Q]	1	1	8	Q9FHM4	Q9FHM4 [442-459]		0	2183.07	7.3237e+06	2	1092.04	58.3967
High	[K].TIVWEQENGIEFLYDGIRLLSMLEEYNILR.[Q]	2xMethyl [R18; R30]	1	1	1	Q9FHM4	Q9FHM4 [442-471]	Q9FHM4 2xMethyl [R459; R471]	1	3764.86		5	753.776	43.7904
High	[K].WLSACDEESWLEEYNR.[D]	1xCarbamidomethyl [C5]	1	1	1	Q9FHM4	Q9FHM4 [388-403]		0	2086.88	2.37082e+06	2	1043.94	50.3841
High	[K].WLSACDEESWLEEYNR.[D]	1xCarbamidomethyl [C5]; 1xDeamidated [N15]	1	1	1	Q9FHM4	Q9FHM4 [388-403]		0	2087.87		2	1044.45	49.9434
High	[K].WLSACDEESWLEEYNRDDNRYNAGR.[G]	1xCarbamidomethyl [C5]	1	1	1	Q9FHM4	Q9FHM4 [388-412]		2	3148.34	2.95684e+06	4	787.843	44.4767
High	[K].WLSACDEESWLEEYNRDDNRYNAGR.[G]	1xCarbamidomethyl [C5]; 1xDeamidated [N15]	1	1	1	Q9FHM4	Q9FHM4 [388-412]		2	3149.33		4	788.093	44.9143
High	[K].YVEAEVVR.[L]		1	1	39	Q9FHM4	Q9FHM4 [299-306]		0	964.51	2.00396e+09	2	482.759	29.7396
High	[K].YVEAEVVRLDEVK.[A]		1	1	19	Q9FHM4	Q9FHM4 [299-311]		1	1548.83	1.62167e+09	2	774.918	34.8692
High	[K].YVEAEVVRLDEVKASK.[M]		1	1	1	Q9FHM4	Q9FHM4 [299-314]		2	1834.99	860616	2	917.999	30.0015
Protein FDR Confidence: Sequest HT	Accession	Description	Coverage [%]	# Peptides	# PSMs	# Unique Peptides	# AAs	MW [kDa]	calc. pI	Score Sequest HT: Sequest HT	Gene Symbol	Biological Process	Cellular Component	Molecular Function	Abundances (Normalized): F2: Sample	Modifications
High	Q9FHM4	65-kDa microtubule-associated protein 3 OS=Arabidopsis thaliana OX=3702 GN=MAP65-3 PE=1 SV=1	88	72	1233	72	707	80.3	6.04	3802.81	MAP65-3	cell cycle OR cell proliferation;cell organization and biogenesis;other biological processes	cytoskeleton;nucleus;other cell component	cytoskeletal activity	2.98714e+10	Acetyl [K102; K117; K141; K162; K175; K177; K229; K236; K241; K316; K321; K379; K419; K430; K486; K502; K507; K512; K538; K541; K542; K568; K683]; Methyl [R87; R92; K102; R107; R123; R161; K162; K175; K236; K241; R331; R459; R471; K486; K502; K507; K512; K513; R526; K538; K541; K542; K568]; Phospho [S82; S94; S97; S501; S504; S528; T536; S570; S574]
