# Supplementary material for: Arabidopsis α-Aurora kinase plays a role in cytokinesis through regulating MAP65-3 association with microtubules at phragmoplast midzone
Source: Nat Commun. 2024 May 6;15:3779. doi: 10.1038/s41467-024-48238-9 (PMC11074315; doi:10.1038/s41467-024-48238-9)
Supplement: Supplementary file 23 — Source Data [file 41467_2024_48238_MOESM23_ESM.xlsx]

## Sheet: Figure 1
Figure 1d			Figure 1e			Figure 1f
WT	aur1 aur2		WT	aur1 aur2		WT	aur1 aur2
0.639	0.385		1.017	2.053		1.01104	1.49282
0.678	0.354		1.031	2.153		1.01478	1.44299
0.595	0.408		1.114	2.011		1.02182	1.38593
0.698	0.416		1.004	1.942		1.0335	1.29486
0.597	0.393		1.045	1.926		1.0194	1.47295
0.632	0.357		0.963	1.982		1.03883	1.36328
0.618	0.461		1.107	2.081		1.03546	1.38214
0.631	0.398		1.058	1.948		1.04383	1.30436
0.663	0.413		1.023	2.113		1.03599	1.54496
0.649	0.336		1.013	2.233		1.03016	1.46402
0.702	0.382		1.067	1.999		1.01261	1.44438
0.571	0.405		0.983	2.211		1.029	1.59587

## Sheet: Figure 2
Figure 2c

## Sheet: Figure 4
Figure 4b
Control	aur1 aur2
43.3333	200
57.3333	300
70	324.667
81.3333	242.667
90	238.667
60	280
84.6666	250
76.6667	274.667
71.6667	220
120	304.667

## Sheet: Figure 5
Figure 5c
WT	aur1 aur2
0.392	0.479
0.398	0.495
0.386	0.511
0.372	0.505
0.408	0.487
0.396	0.459
0.386	0.492
0.376	0.473
0.38	0.462
0.387	0.505
0.402	0.494
0.383	0.486
0.366	0.497
0.368	0.472
0.359	0.442
0.371	0.471
0.391	0.482
0.382	0.472
0.399	0.459
0.366	0.479
0.356	0.479

## Sheet: Figure 6
Figure 6g			Figure 6i
MAP65-3AA	MAP65-3DD		MAP65-3AA	MAP65-3DD
186.667	43.3333		0.363	0.641
220	95.3333		0.412	0.666
276.667	76.6667		0.473	0.606
240	70		0.419	0.65
210	90		0.431	0.675
163.333	60		0.416	0.676
213.333	83.3333		0.455	0.652
206.667	80		0.393	0.572
223.333	63.3333		0.388	0.599
196.667	112		0.352	0.699

## Sheet: Supplementary Figure S4
Supplementary Figure S4c
Control	aur1 aur2
76.67	269
105	325
93.3	275
116.6	225
66	254
87.6	266
125.8	306
72.6667	274.667

## Sheet: Supplementary Figure S6
Supplementary Figure S6b
		map65-3+pMAP65-3::MAP65-3
WT	map65-3	Unmodified	S528A	S570A	AA	S528D	S570D	DD
1.433	0.619	1.426	1.457	1.483	0.998	1.419	1.432	1.417
1.477	0.603	1.442	1.446	1.394	0.945	1.438	1.487	1.412
1.451	0.571	1.418	1.465	1.456	0.931	1.483	1.508	1.481
1.466	0.562	1.471	1.395	1.39	0.974	1.418	1.323	1.477
1.403	0.57	1.412	1.435	1.457	1.056	1.481	1.42	1.478
1.436	0.598	1.446	1.487	1.444	0.954	1.398	1.468	1.384

## Sheet: Supplementary Figure S7B
Supplementary Figure S7b
MAP65-3	MP65-3AA	MP65-3DD
65.5	223	60
97.6	172	46.7
55.3	215.7	51.3
75	200	64.7
63.3	168	42
87	191	37.6
52.1	155	54
72.7	189	48

## Sheet: Supplementary Figure S8
Supplementary Figure S8
MAP65-3AA	MAP65-3DD
0.291	0.483
0.314	0.556
0.329	0.493
0.287	0.576
0.322	0.473
0.311	0.512
0.351	0.503
0.306	0.522
